# Supplementary material for: Modeling SARS-CoV-2 viral kinetics and association with mortality in hospitalized patients from the French COVID cohort
Source: Proc Natl Acad Sci U S A. 2021 Feb 3;118(8):e2017962118. doi: 10.1073/pnas.2017962118 (PMC7929555; doi:10.1073/pnas.2017962118)
Supplement: Supplementary File [file pnas.2017962118.sd01.csv]

The French COVID cohort was conducted and supported by Inserm in collaboration with the French COVID cohort investigators and study group. This manuscript was prepared using a limited-access data set obtained from N�ant et al. The present reanalysis did not involve researchers from INSERM and does not necessarily reflect the opinions or views of the French COVID cohort investigators and study gro…
ID	time_monolix	y	cens	type	age_cat_reg	sex	age_cat_cov	delai_monolix	pulm
11	19	8,57601	0	1	0	0	1	19	0
11	20	6,40197	0	1	0	0	1	19	0
11	21	5,91489	0	1	0	0	1	19	0
11	22	6,22674	0	1	0	0	1	19	0
11	23	2,751	1	1	0	0	1	19	0
11	38	0	0	2	0	0	1	19	0
11	0	0	0	2	0	0	1	19	0
12	14	6,97815	0	1	0	1	1	14	0
12	15	7,96716	0	1	0	1	1	14	0
12	16	8,51661	0	1	0	1	1	14	0
12	17	7,4682	0	1	0	1	1	14	0
12	18	5,80203	0	1	0	1	1	14	0
12	19	4,81599	0	1	0	1	1	14	0
12	20	4,28139	0	1	0	1	1	14	0
12	21	2,751	1	1	0	1	1	14	0
12	33	0	0	2	0	1	1	14	0
12	0	0	0	2	0	1	1	14	0
13	15	8,48725212	0	1	0	1	1	15	0
13	19	7,2009	0	1	0	1	1	15	0
13	20	4,71374163	0	1	0	1	1	15	0
13	23	4,2309	0	1	0	1	1	15	0
13	27	2,0294919	1	1	0	1	1	15	0
13	29	2,0294919	1	1	0	1	1	15	0
13	33	2,0294919	1	1	0	1	1	15	0
13	50	2,0294919	1	1	0	1	1	15	0
13	50	0	0	2	0	1	1	15	0
13	0	0	0	2	0	1	1	15	0
15	17	6,65885013	0	1	0	0	1	17	0
15	18	7,39799136	0	1	0	0	1	17	0
15	29	7,67030655	0	1	0	0	1	17	0
15	36	4,59703512	0	1	0	0	1	17	0
15	74	0	0	2	0	0	1	17	0
15	0	0	0	2	0	0	1	17	0
16	16	8,37054561	0	1	1	1	2	16	0
16	27	6,50324145	0	1	1	1	2	16	0
16	34	5,29727418	0	1	1	1	2	16	0
16	74	0	0	2	1	1	2	16	0
16	0	0	0	2	1	1	2	16	0
17	20	2,0294919	1	1	0	1	1	20	0
17	23	2,0294919	1	1	0	1	1	20	0
17	44	0	0	2	0	1	1	20	0
17	0	0	0	2	0	1	1	20	0
18	16	8,60395863	0	1	0	0	1	16	0
18	17	8,44834995	0	1	0	0	1	16	0
18	24	4,16911125	0	1	0	0	1	16	0
18	45	0	0	2	0	0	1	16	0
18	0	0	0	2	0	0	1	16	0
19	16	10,74357798	0	1	0	1	1	16	0
19	20	6,15312192	0	1	0	1	1	16	0
19	26	2,53522011	0	1	0	1	1	16	0
19	40	2,0294919	1	1	0	1	1	16	0
19	40	0	0	2	0	1	1	16	0
19	0	0	0	2	0	1	1	16	0
11	23	5,95861107	0	1	1	1	2	23	0
11	27	3,23545917	0	1	1	1	2	23	0
11	30	5,64739371	0	1	1	1	2	23	0
11	34	2,0294919	1	1	1	1	2	23	0
11	74	0	0	2	1	1	2	23	0
11	0	0	0	2	1	1	2	23	0
111	14	7,55360004	0	1	1	0	2	14	0
111	16	8,13713259	0	1	1	0	2	14	0
111	55	0	0	2	1	0	2	14	0
111	0	0	0	2	1	0	2	14	0
112	23	5,29727418	0	1	1	1	2	23	0
112	27	2,0294919	1	1	1	1	2	23	0
112	74	0	0	2	1	1	2	23	0
112	0	0	0	2	1	1	2	23	0
113	23	6,38653494	0	1	1	1	2	23	0
113	32	2,0294919	1	1	1	1	2	23	0
113	39	2,0294919	1	1	1	1	2	23	0
113	74	0	0	2	1	1	2	23	0
113	0	0	0	2	1	1	2	23	0
114	29	4,44142644	0	1	1	1	2	22	1
114	74	0	0	2	1	1	2	22	1
114	0	0	0	2	1	1	2	22	1
115	15	8,09823042	0	1	0	0	1	15	0
115	43	0	0	2	0	0	1	15	0
115	0	0	0	2	0	0	1	15	0
116	16	10,35455628	0	1	0	0	1	15	0
116	43	0	0	2	0	0	1	15	0
116	0	0	0	2	0	0	1	15	0
117	26	6,23092626	0	1	0	1	1	19	0
117	41	0	0	2	0	1	1	19	0
117	0	0	0	2	0	1	1	19	0
118	14	8,83737165	0	1	1	0	2	14	0
118	18	8,79846948	0	1	1	0	2	14	0
118	22	1	0	2	1	0	2	14	0
118	0	0	0	2	1	0	2	14	0
119	16	10,12114326	0	1	1	0	2	16	1
119	22	8,68176297	0	1	1	0	2	16	1
119	27	5,99751324	0	1	1	0	2	16	1
119	35	1	0	2	1	0	2	16	1
119	0	0	0	2	1	0	2	16	1
12	16	9,10968684	0	1	0	1	1	16	0
12	48	0	0	2	0	1	1	16	0
12	0	0	0	2	0	1	1	16	0
121	18	5,25837201	0	1	1	0	2	18	0
121	41	1	0	2	1	0	2	18	0
121	0	0	0	2	1	0	2	18	0
122	21	5,41398069	0	1	0	1	1	21	0
122	28	2,0294919	1	1	0	1	1	21	0
122	74	0	0	2	0	1	1	21	0
122	0	0	0	2	0	1	1	21	0
123	25	4,13020908	0	1	1	0	2	25	0
123	30	2,45741577	0	1	1	0	2	25	0
123	74	0	0	2	1	0	2	25	0
123	0	0	0	2	1	0	2	25	0
124	18	7,16457834	0	1	1	1	2	18	0
124	67	2,0294919	1	1	1	1	2	18	0
124	74	0	0	2	1	1	2	18	0
124	0	0	0	2	1	1	2	18	0
125	15	12,64978431	0	1	0	1	1	15	0
125	17	9,69321939	0	1	0	1	1	15	0
125	23	5,02495899	0	1	0	1	1	15	0
125	24	2,4185136	0	1	0	1	1	15	0
125	74	0	0	2	0	1	1	15	0
125	0	0	0	2	0	1	1	15	0
126	16	7,12567617	0	1	0	0	1	16	0
126	45	0	0	2	0	0	1	16	0
126	0	0	0	2	0	0	1	16	0
127	18	3,62448087	0	1	0	0	1	15	0
127	70	2,0294919	1	1	0	0	1	15	0
127	70	0	0	2	0	0	1	15	0
127	0	0	0	2	0	0	1	15	0
128	16	5,29727418	0	1	1	1	2	16	0
128	74	0	0	2	1	1	2	16	0
128	0	0	0	2	1	1	2	16	0
129	17	10,27675194	0	1	1	0	2	17	0
129	28	1	0	2	1	0	2	17	0
129	0	0	0	2	1	0	2	17	0
13	24	3,35216568	0	1	1	1	2	24	0
13	27	5,02495899	0	1	1	1	2	24	0
13	71	2,0294919	1	1	1	1	2	24	0
13	74	0	0	2	1	1	2	24	0
13	0	0	0	2	1	1	2	24	0
131	30	5,33617635	0	1	1	0	2	27	0
131	74	0	0	2	1	0	2	27	0
131	0	0	0	2	1	0	2	27	0
132	23	5,21946984	0	1	0	1	1	23	0
132	74	0	0	2	0	1	1	23	0
132	0	0	0	2	0	1	1	23	0
134	21	4,90825248	0	1	0	1	1	21	0
134	46	0	0	2	0	1	1	21	0
134	0	0	0	2	0	1	1	21	0
135	20	2,34070926	0	1	1	0	2	20	0
135	74	0	0	2	1	0	2	20	0
135	0	0	0	2	1	0	2	20	0
136	21	2,0294919	1	1	0	1	1	21	0
136	22	3,196557	0	1	0	1	1	21	0
136	30	0	0	2	0	1	1	21	0
136	0	0	0	2	0	1	1	21	0
137	23	4,83044814	0	1	0	1	1	23	0
137	43	0	0	2	0	1	1	23	0
137	0	0	0	2	0	1	1	23	0
138	21	9,8099259	0	1	1	0	2	21	0
138	52	0	0	2	1	0	2	21	0
138	0	0	0	2	1	0	2	21	0
139	16	11,01589317	0	1	0	1	1	16	1
139	53	0	0	2	0	1	1	16	1
139	0	0	0	2	0	1	1	16	1
14	20	9,22639335	0	1	0	0	1	20	0
14	29	2,18510058	0	1	0	0	1	20	0
14	74	0	0	2	0	0	1	20	0
14	0	0	0	2	0	0	1	20	0
143	17	2,0294919	1	1	0	0	1	17	1
143	47	0	0	2	0	0	1	17	1
143	0	0	0	2	0	0	1	17	1
144	22	3,5855787	0	1	0	0	1	22	0
144	30	6,61994796	0	1	0	0	1	22	0
144	44	0	0	2	0	0	1	22	0
144	0	0	0	2	0	0	1	22	0
145	24	7,70920872	0	1	1	1	2	24	0
145	61	0	0	2	1	1	2	24	0
145	0	0	0	2	1	1	2	24	0
146	15	9,0318825	0	1	0	1	1	15	0
146	54	0	0	2	0	1	1	15	0
146	0	0	0	2	0	1	1	15	0
147	25	6,73665447	0	1	1	0	2	25	0
147	57	0	0	2	1	0	2	25	0
147	0	0	0	2	1	0	2	25	0
148	19	7,4757957	0	1	0	0	1	19	0
148	62	0	0	2	0	0	1	19	0
148	0	0	0	2	0	0	1	19	0
149	19	6,26982843	0	1	1	1	2	19	1
149	23	4,05240474	0	1	1	1	2	19	1
149	68	0	0	2	1	1	2	19	1
149	0	0	0	2	1	1	2	19	1
15	18	7,98152391	0	1	1	0	2	18	0
15	67	2,0294919	1	1	1	0	2	18	0
15	74	0	0	2	1	0	2	18	0
15	0	0	0	2	1	0	2	18	0
152	19	7,63140438	0	1	0	1	1	19	0
152	55	0	0	2	0	1	1	19	0
152	0	0	0	2	0	1	1	19	0
153	28	3,196557	0	1	1	1	2	28	0
153	71	0	0	2	1	1	2	28	0
153	0	0	0	2	1	1	2	28	0
154	16	10,78248015	0	1	0	1	1	16	0
154	66	0	0	2	0	1	1	16	0
154	0	0	0	2	0	1	1	16	0
155	19	8,21493693	0	1	0	1	1	19	0
155	49	0	0	2	0	1	1	19	0
155	0	0	0	2	0	1	1	19	0
156	27	6,3087306	0	1	1	0	2	27	1
156	62	0	0	2	1	0	2	27	1
156	0	0	0	2	1	0	2	27	1
157	16	10,54906713	0	1	0	0	1	16	0
157	52	0	0	2	0	0	1	16	0
157	0	0	0	2	0	0	1	16	0
158	23	5,29727418	0	1	0	0	1	23	0
158	64	0	0	2	0	0	1	23	0
158	0	0	0	2	0	0	1	23	0
159	19	5,41398069	0	1	0	1	1	19	0
159	39	0	0	2	0	1	1	19	0
159	0	0	0	2	0	1	1	19	0
16	22	6,26982843	0	1	0	0	1	22	0
16	28	0	0	2	0	0	1	22	0
16	0	0	0	2	0	0	1	22	0
161	16	4,48032861	0	1	1	0	2	16	1
161	21	1	0	2	1	0	2	16	1
161	0	0	0	2	1	0	2	16	1
162	25	10,70467581	0	1	0	0	1	25	0
162	26	6,65885013	0	1	0	0	1	25	0
162	28	0	0	2	0	0	1	25	0
162	0	0	0	2	0	0	1	25	0
163	23	8,95407816	0	1	1	0	2	23	0
163	25	7,63140438	0	1	1	0	2	23	0
163	74	0	0	2	1	0	2	23	0
163	0	0	0	2	1	0	2	23	0
164	26	2,0294919	1	1	0	0	1	26	0
164	34	0	0	2	0	0	1	26	0
164	0	0	0	2	0	0	1	26	0
165	23	9,14858901	0	1	1	1	2	14	0
165	55	0	0	2	1	1	2	14	0
165	0	0	0	2	1	1	2	14	0
166	29	6,65885013	0	1	0	0	1	22	1
166	29	0	0	2	0	0	1	22	1
166	0	0	0	2	0	0	1	22	1
167	24	3,196557	0	1	1	0	2	24	0
167	55	0	0	2	1	0	2	24	0
167	0	0	0	2	1	0	2	24	0
168	25	3,196557	0	1	1	0	2	25	0
168	25,1	0	0	2	1	0	2	25	0
168	0	0	0	2	1	0	2	25	0
169	14	2,0294919	1	1	1	0	2	14	0
169	41	1	0	2	1	0	2	14	0
169	0	0	0	2	1	0	2	14	0
17	21	5,72519805	0	1	0	0	1	21	0
17	21,1	0	0	2	0	0	1	21	0
17	0	0	0	2	0	0	1	21	0
171	18	2,26290492	0	1	0	0	1	18	0
171	29	0	0	2	0	0	1	18	0
171	0	0	0	2	0	0	1	18	0
172	20	8,40944778	0	1	0	0	1	20	0
172	23	6,42543711	0	1	0	0	1	20	0
172	23	0	0	2	0	0	1	20	0
172	0	0	0	2	0	0	1	20	0
173	18	6,07531758	0	1	0	1	1	18	0
173	35	2,26290492	0	1	0	1	1	18	0
173	35	0	0	2	0	1	1	18	0
173	0	0	0	2	0	1	1	18	0
174	16	7,59250221	0	1	0	0	1	16	0
174	68	0	0	2	0	0	1	16	0
174	0	0	0	2	0	0	1	16	0
175	22	3,35216568	0	1	0	1	1	22	1
175	50	2,0294919	1	1	0	1	1	22	1
175	50	0	0	2	0	1	1	22	1
175	0	0	0	2	0	1	1	22	1
176	16	10,1989476	0	1	1	0	2	16	1
176	38	5,60849154	0	1	1	0	2	16	1
176	74	0	0	2	1	0	2	16	1
176	0	0	0	2	1	0	2	16	1
177	17	9,96553458	0	1	0	1	1	17	0
177	35	2,0294919	1	1	0	1	1	17	0
177	41	1	0	2	0	1	1	17	0
177	0	0	0	2	0	1	1	17	0
178	21	4,44142644	0	1	0	0	1	21	0
178	57	0	0	2	0	0	1	21	0
178	0	0	0	2	0	0	1	21	0
179	24	7,70920872	0	1	1	0	2	24	0
179	66	0	0	2	1	0	2	24	0
179	0	0	0	2	1	0	2	24	0
18	23	7,90371957	0	1	0	1	1	23	0
18	49	0	0	2	0	1	1	23	0
18	0	0	0	2	0	1	1	23	0
181	26	2,84643747	0	1	0	0	1	26	0
181	26,1	0	0	2	0	0	1	26	0
181	0	0	0	2	0	0	1	26	0
182	22	5,21946984	0	1	0	1	1	22	0
182	22,1	0	0	2	0	1	1	22	0
182	0	0	0	2	0	1	1	22	0
183	23	2,0294919	1	1	0	0	1	23	0
183	56	0	0	2	0	0	1	23	0
183	0	0	0	2	0	0	1	23	0
184	28	3,04094832	0	1	0	0	1	28	0
184	34	1	0	2	0	0	1	28	0
184	0	0	0	2	0	0	1	28	0
185	23	4,09130691	0	1	1	0	2	23	0
185	70	0	0	2	1	0	2	23	0
185	0	0	0	2	1	0	2	23	0
187	22	10,00443675	0	1	1	0	2	22	1
187	39	2,0294919	1	1	1	0	2	22	1
187	58	0	0	2	1	0	2	22	1
187	0	0	0	2	1	0	2	22	1
188	18	8,05932825	0	1	0	1	1	18	0
188	19	7,70920872	0	1	0	1	1	18	0
188	55	0	0	2	0	1	1	18	0
188	0	0	0	2	0	1	1	18	0
19	27	3,46887219	0	1	0	0	1	27	0
19	74	0	0	2	0	0	1	27	0
19	0	0	0	2	0	0	1	27	0
191	25	4,67483946	0	1	0	0	1	25	0
191	60	2,0294919	1	1	0	0	1	25	0
191	60	0	0	2	0	0	1	25	0
191	0	0	0	2	0	0	1	25	0
196	19	9,4209042	0	1	1	0	2	19	0
196	44	0	0	2	1	0	2	19	0
196	0	0	0	2	1	0	2	19	0
197	21	7,35908919	0	1	0	0	1	21	0
197	28	0	0	2	0	0	1	21	0
197	0	0	0	2	0	0	1	21	0
198	26	9,0318825	0	1	1	1	2	26	1
198	62	0	0	2	1	1	2	26	1
198	0	0	0	2	1	1	2	26	1
114	21	7,51469787	0	1	0	0	1	21	0
114	55	2,0294919	1	1	0	0	1	21	0
114	74	0	0	2	0	0	1	21	0
114	0	0	0	2	0	0	1	21	0
115	24	3,42997002	0	1	1	0	2	24	0
115	74	0	0	2	1	0	2	24	0
115	0	0	0	2	1	0	2	24	0
116	21	8,21493693	0	1	1	0	2	21	0
116	65	0	0	2	1	0	2	21	0
116	0	0	0	2	1	0	2	21	0
117	17	5,99751324	0	1	1	0	2	17	1
117	38	0	0	2	1	0	2	17	1
117	0	0	0	2	1	0	2	17	1
118	20	7,43689353	0	1	1	0	2	20	0
118	41	0	0	2	1	0	2	20	0
118	0	0	0	2	1	0	2	20	0
119	20	2,0294919	1	1	0	0	1	20	1
119	23	2,0294919	1	1	0	0	1	20	1
119	24	0	0	2	0	0	1	20	1
119	0	0	0	2	0	0	1	20	1
111	16	6,07531758	0	1	0	0	1	16	0
111	73	0	0	2	0	0	1	16	0
111	0	0	0	2	0	0	1	16	0
1113	23	4,86935031	0	1	1	1	2	23	0
1113	45	2,0294919	1	1	1	1	2	23	0
1113	45	0	0	2	1	1	2	23	0
1113	0	0	0	2	1	1	2	23	0
1116	24	2,0294919	1	1	0	1	1	24	0
1116	36	0	0	2	0	1	1	24	0
1116	0	0	0	2	0	1	1	24	0
112	18	2,45741577	0	1	1	0	2	18	0
112	23	0	0	2	1	0	2	18	0
112	0	0	0	2	1	0	2	18	0
1121	26	2,0294919	1	1	0	0	1	19	0
1121	74	0	0	2	0	0	1	19	0
1121	0	0	0	2	0	0	1	19	0
1126	19	2,0294919	1	1	1	0	2	19	0
1126	46	0	0	2	1	0	2	19	0
1126	0	0	0	2	1	0	2	19	0
21	21	8,2538391	0	1	1	0	2	21	0
21	22	7,63140438	0	1	1	0	2	21	0
21	23	5,1416655	0	1	1	0	2	21	0
21	24	4,05240474	0	1	1	0	2	21	0
21	26	4,67483946	0	1	1	0	2	21	0
21	29	3,15765483	0	1	1	0	2	21	0
21	34	4,71374163	0	1	1	0	2	21	0
21	36	3,39106785	0	1	1	0	2	21	0
21	37	2,751	1	1	1	0	2	21	0
21	37	1	0	2	1	0	2	21	0
21	0	0	0	2	1	0	2	21	0
22	19	3,78008955	0	1	0	0	1	19	0
22	23	3,04094832	0	1	0	0	1	19	0
22	27	2,0294919	1	1	0	0	1	19	0
22	69	2,0294919	1	1	0	0	1	19	0
22	74	0	0	2	0	0	1	19	0
22	0	0	0	2	0	0	1	19	0
23	22	6,11421975	0	1	1	0	2	22	1
23	25	3,9746004	0	1	1	0	2	22	1
23	27	2,0294919	1	1	1	0	2	22	1
23	29	2,0294919	1	1	1	0	2	22	1
23	31	2,0294919	1	1	1	0	2	22	1
23	44	1	0	2	1	0	2	22	1
23	0	0	0	2	1	0	2	22	1
24	22	2,0294919	1	1	1	0	2	22	0
24	27	2,0294919	1	1	1	0	2	22	0
24	28	2,0294919	1	1	1	0	2	22	0
24	29	2,0294919	1	1	1	0	2	22	0
24	33	2,0294919	1	1	1	0	2	22	0
24	39	2,0294919	1	1	1	0	2	22	0
24	69	2,0294919	1	1	1	0	2	22	0
24	69	0	0	2	1	0	2	22	0
24	0	0	0	2	1	0	2	22	0
25	21	5,25837201	0	1	0	1	1	21	0
25	23	4,40252427	0	1	0	1	1	21	0
25	27	2,61302445	0	1	0	1	1	21	0
25	32	2,0294919	1	1	0	1	1	21	0
25	63	0	0	2	0	1	1	21	0
25	0	0	0	2	0	1	1	21	0
26	25	3,42997002	0	1	0	0	1	21	0
26	28	2,0294919	1	1	0	0	1	21	0
26	33	2,0294919	1	1	0	0	1	21	0
26	66	2,0294919	1	1	0	0	1	21	0
26	66	0	0	2	0	0	1	21	0
26	0	0	0	2	0	0	1	21	0
27	14	6,81445881	0	1	1	0	2	14	0
27	17	7,4757957	0	1	1	0	2	14	0
27	19	2,49631794	0	1	1	0	2	14	0
27	20	4,3636221	0	1	1	0	2	14	0
27	21	4,55813295	0	1	1	0	2	14	0
27	26	2,0294919	1	1	1	0	2	14	0
27	36	1	0	2	1	0	2	14	0
27	0	0	0	2	1	0	2	14	0
28	14	8,13713259	0	1	1	0	2	14	1
28	18	2,0294919	1	1	1	0	2	14	1
28	18	1	0	2	1	0	2	14	1
28	0	0	0	2	1	0	2	14	1
29	23	7,4757957	0	1	1	0	2	23	0
29	25	4,79154597	0	1	1	0	2	23	0
29	27	2,0294919	1	1	1	0	2	23	0
29	28	2,49631794	0	1	1	0	2	23	0
29	30	2,0294919	1	1	1	0	2	23	0
29	44	2,0294919	1	1	1	0	2	23	0
29	45	0	0	2	1	0	2	23	0
29	0	0	0	2	1	0	2	23	0
21	29	2,0294919	1	1	1	0	2	29	0
21	31	2,0294919	1	1	1	0	2	29	0
21	33	2,0294919	1	1	1	0	2	29	0
21	77	2,0294919	1	1	1	0	2	29	0
21	74	0	0	2	1	0	2	29	0
21	0	0	0	2	1	0	2	29	0
211	27	4,83044814	0	1	0	0	1	26	0
211	29	4,05240474	0	1	0	0	1	26	0
211	30	4,05240474	0	1	0	0	1	26	0
211	32	2,0294919	1	1	0	0	1	26	0
211	71	2,0294919	1	1	0	0	1	26	0
211	74	0	0	2	0	0	1	26	0
211	0	0	0	2	0	0	1	26	0
212	21	8,99298033	0	1	1	0	2	20	0
212	23	7,43689353	0	1	1	0	2	20	0
212	24	10,35455628	0	1	1	0	2	20	0
212	26	6,58104579	0	1	1	0	2	20	0
212	29	7,55360004	0	1	1	0	2	20	0
212	32	1	0	2	1	0	2	20	0
212	0	0	0	2	1	0	2	20	0
213	20	5,76410022	0	1	0	0	1	18	0
213	22	6,15312192	0	1	0	0	1	18	0
213	23	8,09823042	0	1	0	0	1	18	0
213	25	5,29727418	0	1	0	0	1	18	0
213	42	2,0294919	1	1	0	0	1	18	0
213	44	1	0	2	0	0	1	18	0
213	0	0	0	2	0	0	1	18	0
214	23	4,05240474	0	1	0	0	1	23	0
214	25	4,40252427	0	1	0	0	1	23	0
214	27	4,20801342	0	1	0	0	1	23	0
214	29	2,0294919	1	1	0	0	1	23	0
214	64	0	0	2	0	0	1	23	0
214	0	0	0	2	0	0	1	23	0
215	17	5,21946984	0	1	0	1	1	17	1
215	19	4,44142644	0	1	0	1	1	17	1
215	22	3,42997002	0	1	0	1	1	17	1
215	39	2,0294919	1	1	0	1	1	17	1
215	69	0	0	2	0	1	1	17	1
215	0	0	0	2	0	1	1	17	1
216	19	2,26290492	0	1	0	0	1	19	0
216	21	3,89679606	0	1	0	0	1	19	0
216	24	4,86935031	0	1	0	0	1	19	0
216	26	4,3636221	0	1	0	0	1	19	0
216	29	5,21946984	0	1	0	0	1	19	0
216	74	0	0	2	0	0	1	19	0
216	0	0	0	2	0	0	1	19	0
217	20	2,72973096	0	1	1	0	2	17	0
217	74	0	0	2	1	0	2	17	0
217	0	0	0	2	1	0	2	17	0
218	21	3,39106785	0	1	1	0	2	21	0
218	28	3,07985049	0	1	1	0	2	21	0
218	42	0	0	2	1	0	2	21	0
218	0	0	0	2	1	0	2	21	0
219	25	6,46433928	0	1	0	0	1	25	0
219	30	5,72519805	0	1	0	0	1	25	0
219	32	4,05240474	0	1	0	0	1	25	0
219	39	6,15312192	0	1	0	0	1	25	0
219	48	1	0	2	0	0	1	25	0
219	0	0	0	2	0	0	1	25	0
22	21	7,82591523	0	1	0	0	1	21	0
22	25	5,37507852	0	1	0	0	1	21	0
22	30	2,0294919	1	1	0	0	1	21	0
22	44	1	0	2	0	0	1	21	0
22	0	0	0	2	0	0	1	21	0
221	22	9,88773024	0	1	0	1	1	22	0
221	23	1	0	2	0	1	1	22	0
221	0	0	0	2	0	1	1	22	0
222	23	10,54906713	0	1	1	1	2	23	0
222	46	1	0	2	1	1	2	23	0
222	0	0	0	2	1	1	2	23	0
223	16	5,56958937	0	1	1	1	2	16	0
223	28	4,20801342	0	1	1	1	2	16	0
223	74	0	0	2	1	1	2	16	0
223	0	0	0	2	1	1	2	16	0
224	23	2,06839407	0	1	0	0	1	23	0
224	26	2,0294919	1	1	0	0	1	23	0
224	28	0	0	2	0	0	1	23	0
224	0	0	0	2	0	0	1	23	0
225	21	6,11421975	0	1	1	1	2	21	1
225	29	1	0	2	1	1	2	21	1
225	0	0	0	2	1	1	2	21	1
226	25	4,71374163	0	1	1	1	2	25	0
226	28	4,90825248	0	1	1	1	2	25	0
226	31	5,5306872	0	1	1	1	2	25	0
226	31	1	0	2	1	1	2	25	0
226	0	0	0	2	1	1	2	25	0
227	18	8,44834995	0	1	0	0	1	18	0
227	24	3,5855787	0	1	0	0	1	18	0
227	40	0	0	2	0	0	1	18	0
227	0	0	0	2	0	0	1	18	0
228	22	8,75956731	0	1	0	0	1	22	0
228	31	7,32018702	0	1	0	0	1	22	0
228	74	0	0	2	0	0	1	22	0
228	0	0	0	2	0	0	1	22	0
229	21	2,0294919	1	1	0	1	1	21	0
229	56	2,0294919	1	1	0	1	1	21	0
229	56	0	0	2	0	1	1	21	0
229	0	0	0	2	0	1	1	21	0
23	20	4,51923078	0	1	0	0	1	20	0
23	26	2,0294919	1	1	0	0	1	20	0
23	28	5,1416655	0	1	0	0	1	20	0
23	30	2,0294919	1	1	0	0	1	20	0
23	65	2,0294919	1	1	0	0	1	20	0
23	73	2,0294919	1	1	0	0	1	20	0
23	65	0	0	2	0	0	1	20	0
23	0	0	0	2	0	0	1	20	0
231	20	6,6977523	0	1	0	0	1	20	0
231	23	4,40252427	0	1	0	0	1	20	0
231	25	2,45741577	0	1	0	0	1	20	0
231	28	2,0294919	1	1	0	0	1	20	0
231	45	1	0	2	0	0	1	20	0
231	0	0	0	2	0	0	1	20	0
232	15	9,88773024	0	1	1	1	2	15	0
232	16	7,74811089	0	1	1	1	2	15	0
232	21	6,6977523	0	1	1	1	2	15	0
232	23	7,63140438	0	1	1	1	2	15	0
232	27	1	0	2	1	1	2	15	0
232	0	0	0	2	1	1	2	15	0
233	22	9,57651288	0	1	1	1	2	22	0
233	30	4,32471993	0	1	1	1	2	22	0
233	70	2,0294919	1	1	1	1	2	22	0
233	74	0	0	2	1	1	2	22	0
233	0	0	0	2	1	1	2	22	0
234	25	8,56505646	0	1	1	1	2	25	0
234	28	4,24691559	0	1	1	1	2	25	0
234	29	4,01350257	0	1	1	1	2	25	0
234	35	3,23545917	0	1	1	1	2	25	0
234	62	0	0	2	1	1	2	25	0
234	0	0	0	2	1	1	2	25	0
235	18	9,0318825	0	1	0	0	1	18	0
235	22	5,5306872	0	1	0	0	1	18	0
235	31	0	0	2	0	0	1	18	0
235	0	0	0	2	0	0	1	18	0
236	22	3,5855787	0	1	0	0	1	22	0
236	34	2,0294919	1	1	0	0	1	22	0
236	74	0	0	2	0	0	1	22	0
236	0	0	0	2	0	0	1	22	0
237	18	8,17603476	0	1	0	0	1	18	0
237	21	6,23092626	0	1	0	0	1	18	0
237	74	0	0	2	0	0	1	18	0
237	0	0	0	2	0	0	1	18	0
238	24	8,87627382	0	1	1	0	2	24	0
238	29	1	0	2	1	0	2	24	0
238	0	0	0	2	1	0	2	24	0
239	29	9,84882807	0	1	1	0	2	29	0
239	74	0	0	2	1	0	2	29	0
239	0	0	0	2	1	0	2	29	0
24	20	4,94715465	0	1	0	0	1	20	0
24	50	2,0294919	1	1	0	0	1	20	0
24	71	1	0	2	0	0	1	20	0
24	0	0	0	2	0	0	1	20	0
241	17	10,43236062	0	1	0	0	1	17	0
241	35	1	0	2	0	0	1	17	0
241	0	0	0	2	0	0	1	17	0
242	19	6,81445881	0	1	0	0	1	19	0
242	53	2,0294919	1	1	0	0	1	19	0
242	74	0	0	2	0	0	1	19	0
242	0	0	0	2	0	0	1	19	0
244	14	8,05932825	0	1	0	0	1	14	0
244	55	1	0	2	0	0	1	14	0
244	0	0	0	2	0	0	1	14	0
245	23	9,30419769	0	1	0	0	1	23	0
245	27	3,89679606	0	1	0	0	1	23	0
245	40	0	0	2	0	0	1	23	0
245	0	0	0	2	0	0	1	23	0
246	17	7,90371957	0	1	1	0	2	17	0
246	19	1	0	2	1	0	2	17	0
246	0	0	0	2	1	0	2	17	0
249	21	4,44142644	0	1	0	0	1	21	0
249	23	4,98605682	0	1	0	0	1	21	0
249	50	0	0	2	0	0	1	21	0
249	0	0	0	2	0	0	1	21	0
25	21	7,24238268	0	1	1	1	2	21	0
25	28	5,45288286	0	1	1	1	2	21	0
25	74	0	0	2	1	1	2	21	0
25	0	0	0	2	1	1	2	21	0
251	36	5,37507852	0	1	0	0	1	17	0
251	74	0	0	2	0	0	1	17	0
251	0	0	0	2	0	0	1	17	0
252	16	5,88080673	0	1	0	1	1	16	0
252	39	0	0	2	0	1	1	16	0
252	0	0	0	2	0	1	1	16	0
253	21	7,8648174	0	1	0	0	1	21	0
253	30	0	0	2	0	0	1	21	0
253	0	0	0	2	0	0	1	21	0
254	10	11,94954525	0	1	0	1	1	10	0
254	25	0	0	2	0	1	1	10	0
254	0	0	0	2	0	1	1	10	0
256	15	10,5879693	0	1	0	0	1	15	0
256	22	6,23092626	0	1	0	0	1	15	0
256	34	0	0	2	0	0	1	15	0
256	0	0	0	2	0	0	1	15	0
257	28	3,35216568	0	1	0	0	1	28	0
257	29	3,27436134	0	1	0	0	1	28	0
257	38	2,0294919	1	1	0	0	1	28	0
257	45	2,0294919	1	1	0	0	1	28	0
257	74	0	0	2	0	0	1	28	0
257	0	0	0	2	0	0	1	28	0
263	23	8,29274127	0	1	0	0	1	23	0
263	27	6,54214362	0	1	0	0	1	23	0
263	34	1	0	2	0	0	1	23	0
263	0	0	0	2	0	0	1	23	0
264	19	5,64739371	0	1	1	0	2	19	0
264	28	1	0	2	1	0	2	19	0
264	0	0	0	2	1	0	2	19	0
265	24	5,88080673	0	1	1	0	2	24	0
265	29	1	0	2	1	0	2	24	0
265	0	0	0	2	1	0	2	24	0
266	18	8,56505646	0	1	1	0	2	18	0
266	20	8,02042608	0	1	1	0	2	18	0
266	25	0	0	2	1	0	2	18	0
266	0	0	0	2	1	0	2	18	0
271	20	7,32018702	0	1	0	0	1	20	0
271	28	4,20801342	0	1	0	0	1	20	0
271	55	0	0	2	0	0	1	20	0
271	0	0	0	2	0	0	1	20	0
273	20	7,94262174	0	1	0	1	1	20	0
273	22	5,02495899	0	1	0	1	1	20	0
273	34	1	0	2	0	1	1	20	0
273	0	0	0	2	0	1	1	20	0
286	24	5,64739371	0	1	0	0	1	24	0
286	63	0	0	2	0	0	1	24	0
286	0	0	0	2	0	0	1	24	0
42	18	7,7846	0	1	0	0	1	17	0
42	21	5,17276	0	1	0	0	1	17	0
42	25	2,751	1	1	0	0	1	17	0
42	27	2,751	1	1	0	0	1	17	0
42	27	0	0	2	0	0	1	17	0
42	0	0	0	2	0	0	1	17	0
43	16	2,751	1	1	0	1	1	14	0
43	23	2,751	1	1	0	1	1	14	0
43	0	0	0	2	0	1	1	14	0
43	37	0	0	2	0	1	1	14	0
45	21	5,806892607	0	1	0	0	1	21	0
45	24	0	0	2	0	0	1	21	0
45	0	0	0	2	0	0	1	21	0
46	22	4,161330816	0	1	1	0	2	22	1
46	74	0	0	2	1	0	2	22	1
46	0	0	0	2	1	0	2	22	1
47	24	8,21493693	0	1	0	0	1	24	0
47	74	0	0	2	0	0	1	24	0
47	0	0	0	2	0	0	1	24	0
51	22	4,1121	0	1	0	1	1	22	0
51	24	3,0326	0	1	0	1	1	22	0
51	25	2,751	1	1	0	1	1	22	0
51	26	3,8774	0	1	0	1	1	22	0
51	27	3,2086	0	1	0	1	1	22	0
51	28	2,751	1	1	0	1	1	22	0
51	30	2,751	1	1	0	1	1	22	0
51	31	2,751	1	1	0	1	1	22	0
51	32	0	0	2	0	1	1	22	0
51	0	0	0	2	0	1	1	22	0
52	14	4,8843	0	1	0	0	1	14	0
52	16	2,7862	0	1	0	0	1	14	0
52	17	2,751	1	1	0	0	1	14	0
52	18	2,8566	0	1	0	0	1	14	0
52	19	2,751	1	1	0	0	1	14	0
52	20	2,751	1	1	0	0	1	14	0
52	21	2,751	1	1	0	0	1	14	0
52	22	2,751	1	1	0	0	1	14	0
52	25	0	0	2	0	0	1	14	0
52	0	0	0	2	0	0	1	14	0
54	26	6,271	0	1	1	0	2	26	0
54	27	5,919	0	1	1	0	2	26	0
54	28	3,807	0	1	1	0	2	26	0
54	29	3,8422	0	1	1	0	2	26	0
54	33	2,751	1	1	1	0	2	26	0
54	36	2,751	1	1	1	0	2	26	0
54	36	0	0	2	1	0	2	26	0
54	0	0	0	2	1	0	2	26	0
55	17	7,49596	0	1	0	0	1	17	0
55	18	6,271	0	1	0	0	1	17	0
55	20	5,919	0	1	0	0	1	17	0
55	21	4,159	0	1	0	0	1	17	0
55	23	2,8918	0	1	0	0	1	17	0
55	30	2,751	1	1	0	0	1	17	0
55	30	0	0	2	0	0	1	17	0
55	0	0	0	2	0	0	1	17	0
57	26	9,087	0	1	1	1	2	26	0
57	28	4,5462	0	1	1	1	2	26	0
57	30	5,039	0	1	1	1	2	26	0
57	32	2,751	1	1	1	1	2	26	0
57	33	2,751	1	1	1	1	2	26	0
57	36	2,751	1	1	1	1	2	26	0
57	36	0	0	2	1	1	2	26	0
57	0	0	0	2	1	1	2	26	0
58	20	5,567	0	1	1	0	2	20	0
58	22	2,751	1	1	1	0	2	20	0
58	25	4,4054	0	1	1	0	2	20	0
58	27	2,751	1	1	1	0	2	20	0
58	28	2,751	1	1	1	0	2	20	0
58	29	0	0	2	1	0	2	20	0
58	0	0	0	2	1	0	2	20	0
59	17	8,207	0	1	0	0	1	17	0
59	29	0	0	2	0	0	1	17	0
59	0	0	0	2	0	0	1	17	0
51	30	4,159	0	1	1	1	2	30	0
51	32	3,8774	0	1	1	1	2	30	0
51	35	6,2358	0	1	1	1	2	30	0
51	43	0	0	2	1	1	2	30	0
51	0	0	0	2	1	1	2	30	0
511	24	5,567	0	1	1	1	2	24	0
511	29	4,511	0	1	1	1	2	24	0
511	37	0	0	2	1	1	2	24	0
511	0	0	0	2	1	1	2	24	0
512	17	3,7366	0	1	0	0	1	17	0
512	19	3,8422	0	1	0	0	1	17	0
512	20	0	0	2	0	0	1	17	0
512	0	0	0	2	0	0	1	17	0
513	22	3,9126	0	1	0	1	1	22	0
513	27	5,1798	0	1	0	1	1	22	0
513	27	0	0	2	0	1	1	22	0
513	0	0	0	2	0	1	1	22	0
514	26	2,751	1	1	0	0	1	26	0
514	29	2,751	1	1	0	0	1	26	0
514	29	0	0	2	0	0	1	26	0
514	0	0	0	2	0	0	1	26	0
515	19	6,799	0	1	1	0	2	19	0
515	21	4,7222	0	1	1	0	2	19	0
515	28	2,751	1	1	1	0	2	19	0
515	36	2,751	1	1	1	0	2	19	0
515	36	0	0	2	1	0	2	19	0
515	0	0	0	2	1	0	2	19	0
516	17	8,383	0	1	1	1	2	17	0
516	33	3,4902	0	1	1	1	2	17	0
516	33	0	0	2	1	1	2	17	0
516	0	0	0	2	1	1	2	17	0
517	22	7,8198	0	1	0	1	1	22	0
517	38	2,083954938	0	1	0	1	1	22	0
517	38	0	0	2	0	1	1	22	0
517	0	0	0	2	0	1	1	22	0
519	19	4,7222	0	1	0	0	1	19	0
519	34	2,751	1	1	0	0	1	19	0
519	53	2,751	1	1	0	0	1	19	0
519	53	0	0	2	0	0	1	19	0
519	0	0	0	2	0	0	1	19	0
52	18	3,7014	0	1	1	0	2	18	0
52	27	0	0	2	1	0	2	18	0
52	0	0	0	2	1	0	2	18	0
521	18	3,5606	0	1	1	1	2	18	0
521	42	2,751	1	1	1	1	2	18	0
521	42	0	0	2	1	1	2	18	0
521	0	0	0	2	1	1	2	18	0
522	18	5,6022	0	1	0	1	1	18	0
522	21	2,751	1	1	0	1	1	18	0
522	21	0	0	2	0	1	1	18	0
522	0	0	0	2	0	1	1	18	0
523	17	7,1158	0	1	0	0	1	17	0
523	27	0	0	2	0	0	1	17	0
523	0	0	0	2	0	0	1	17	0
524	15	8,8406	0	1	0	1	1	15	0
524	17	9,2982	0	1	0	1	1	15	0
524	18	0	0	2	0	1	1	15	0
524	0	0	0	2	0	1	1	15	0
525	17	7,7846	0	1	0	0	1	17	0
525	28	0	0	2	0	0	1	17	0
525	0	0	0	2	0	0	1	17	0
526	20	5,6374	0	1	1	0	2	20	0
526	42	2,751	1	1	1	0	2	20	0
526	42	0	0	2	1	0	2	20	0
526	0	0	0	2	1	0	2	20	0
527	22	3,807	0	1	1	1	2	22	0
527	26	2,751	1	1	1	1	2	22	0
527	34	3,130423311	0	1	1	1	2	22	0
527	34	0	0	2	1	1	2	22	0
527	0	0	0	2	1	1	2	22	0
528	23	5,696184	0	1	1	1	2	19	0
528	64	0	0	2	1	1	2	19	0
528	0	0	0	2	1	1	2	19	0
529	15	6,8342	0	1	1	1	2	15	0
529	30	0	0	2	1	1	2	15	0
529	0	0	0	2	1	1	2	15	0
53	26	3,807	0	1	1	1	2	18	0
53	32	0	0	2	1	1	2	18	0
53	0	0	0	2	1	1	2	18	0
531	14	5,4614	0	1	0	0	1	14	0
531	22	7,479685917	0	1	0	0	1	14	0
531	30	3,453311322	0	1	0	0	1	14	0
531	36	2,751	1	1	0	0	1	14	0
531	59	2,900900508	0	1	0	0	1	14	0
531	66	2,788084215	0	1	0	0	1	14	0
531	66	0	0	2	0	0	1	14	0
531	0	0	0	2	0	0	1	14	0
532	19	6,51036	0	1	0	1	1	19	0
532	32	2,0294919	1	1	0	1	1	19	0
532	32	0	0	2	0	1	1	19	0
532	0	0	0	2	0	1	1	19	0
533	18	6,4822	0	1	0	1	1	18	0
533	35	2,751	1	1	0	1	1	18	0
533	35	0	0	2	0	1	1	18	0
533	0	0	0	2	0	1	1	18	0
534	20	9,2278	0	1	1	1	2	20	0
534	32	6,975	0	1	1	1	2	20	0
534	42	3,464981973	0	1	1	1	2	20	0
534	42	0	0	2	1	1	2	20	0
534	0	0	0	2	1	1	2	20	0
535	15	8,383	0	1	0	0	1	15	0
535	24	2,751	1	1	0	0	1	15	0
535	26	2,441854902	0	1	0	0	1	15	0
535	28	2,0294919	1	1	0	0	1	15	0
535	32	0	0	2	0	0	1	15	0
535	0	0	0	2	0	0	1	15	0
536	16	4,4758	0	1	1	1	2	16	0
536	26	0	0	2	1	1	2	16	0
536	0	0	0	2	1	1	2	16	0
537	22	3,7718	0	1	0	1	1	22	0
537	26	0	0	2	0	1	1	22	0
537	0	0	0	2	0	1	1	22	0
538	15	8,701214055	0	1	1	0	2	15	0
538	28	2,0294919	1	1	1	0	2	15	0
538	34	2,751	1	1	1	0	2	15	0
538	55	2,751	1	1	1	0	2	15	0
538	55	0	0	2	1	0	2	15	0
538	0	0	0	2	1	0	2	15	0
61	24	2,751	1	1	0	1	1	22	0
61	26	2,751	1	1	0	1	1	22	0
61	28	2,751	1	1	0	1	1	22	0
61	32	2,751	1	1	0	1	1	22	0
61	36	2,751	1	1	0	1	1	22	0
61	36	0	0	2	0	1	1	22	0
61	0	0	0	2	0	1	1	22	0
62	21	4,7574	0	1	0	0	1	21	0
62	30	5,8838	0	1	0	0	1	21	0
62	52	1	0	2	0	0	1	21	0
62	0	0	0	2	0	0	1	21	0
66	21	7,4326	0	1	0	0	1	21	0
66	22	5,919	0	1	0	0	1	21	0
66	74	0	0	2	0	0	1	21	0
66	0	0	0	2	0	0	1	21	0
91	35	2,9622	0	1	0	1	1	23	0
91	74	0	0	2	0	1	1	23	0
91	0	0	0	2	0	1	1	23	0
92	31	3,103	0	1	0	0	1	19	0
92	74	0	0	2	0	0	1	19	0
92	0	0	0	2	0	0	1	19	0
93	26	4,9334	0	1	0	0	1	26	0
93	30	3,279	0	1	0	0	1	26	0
93	34	2,751	1	1	0	0	1	26	0
93	37	4,0534	0	1	0	0	1	26	0
93	58	0	0	2	0	0	1	26	0
93	0	0	0	2	0	0	1	26	0
94	31	3,8774	0	1	0	0	1	24	0
94	34	2,751	1	1	0	0	1	24	0
94	74	0	0	2	0	0	1	24	0
94	0	0	0	2	0	0	1	24	0
95	27	5,743	0	1	0	1	1	22	0
95	38	4,2998	0	1	0	1	1	22	0
95	74	0	0	2	0	1	1	22	0
95	0	0	0	2	0	1	1	22	0
96	22	7,9958	0	1	0	0	1	22	0
96	29	4,1238	0	1	0	0	1	22	0
96	35	3,6662	0	1	0	0	1	22	0
96	74	0	0	2	0	0	1	22	0
96	0	0	0	2	0	0	1	22	0
97	15	5,6726	0	1	0	1	1	15	0
97	74	0	0	2	0	1	1	15	0
97	0	0	0	2	0	1	1	15	0
98	24	2,751	1	1	1	1	2	24	0
98	30	2,751	1	1	1	1	2	24	0
98	74	0	0	2	1	1	2	24	0
98	0	0	0	2	1	1	2	24	0
11	24	6,2006	0	1	1	0	2	24	0
11	74	0	0	2	1	0	2	24	0
11	0	0	0	2	1	0	2	24	0
12	22	3,7366	0	1	1	0	2	22	0
12	74	0	0	2	1	0	2	22	0
12	0	0	0	2	1	0	2	22	0
13	23	6,4118	0	1	1	1	2	23	0
13	74	0	0	2	1	1	2	23	0
13	0	0	0	2	1	1	2	23	0
14	22	9,1222	0	1	1	1	2	22	0
14	25	5,1094	0	1	1	1	2	22	0
14	27	4,7926	0	1	1	1	2	22	0
14	31	3,5254	0	1	1	1	2	22	0
14	74	0	0	2	1	1	2	22	0
14	0	0	0	2	1	1	2	22	0
16	18	9,940952	0	1	0	0	1	18	0
16	25	4,853496	0	1	0	0	1	18	0
16	74	0	0	2	0	0	1	18	0
16	0	0	0	2	0	0	1	18	0
17	19	6,78492	0	1	1	1	2	19	0
17	24	5,031256	0	1	1	1	2	19	0
17	26	6,032696	0	1	1	1	2	19	0
17	29	5,681048	0	1	1	1	2	19	0
17	74	0	0	2	1	1	2	19	0
17	0	0	0	2	1	1	2	19	0
18	24	8,583288	0	1	0	1	1	24	0
18	74	0	0	2	0	1	1	24	0
18	0	0	0	2	0	1	1	24	0
19	22	6,847928	0	1	1	0	2	22	0
19	28	2,751	1	1	1	0	2	22	0
19	74	0	0	2	1	0	2	22	0
19	0	0	0	2	1	0	2	22	0
11	18	9,743128	0	1	1	1	2	18	0
11	26	8,60828	0	1	1	1	2	18	0
11	33	4,677848	0	1	1	1	2	18	0
11	38	2,751	1	1	1	1	2	18	0
11	74	0	0	2	1	1	2	18	0
11	0	0	0	2	1	1	2	18	0
111	15	8,625176	0	1	0	0	1	15	0
111	19	7,90252	0	1	0	0	1	15	0
111	74	0	0	2	0	0	1	15	0
111	0	0	0	2	0	0	1	15	0
112	22	3,852056	0	1	0	0	1	22	0
112	25	5,142136	0	1	0	0	1	22	0
112	51	0	0	2	0	0	1	22	0
112	0	0	0	2	0	0	1	22	0
113	16	8,749784	0	1	0	1	1	16	0
113	74	0	0	2	0	1	1	16	0
113	0	0	0	2	0	1	1	16	0
114	14	6,664536	0	1	1	1	2	14	0
114	74	0	0	2	1	1	2	14	0
114	0	0	0	2	1	1	2	14	0
116	16	9,923	0	1	0	0	1	16	0
116	31	0	0	2	0	0	1	16	0
116	0	0	0	2	0	0	1	16	0
125	27	4,447992	0	1	0	0	1	27	0
125	74	0	0	2	0	0	1	27	0
125	0	0	0	2	0	0	1	27	0
111	17	7,70012	0	1	0	0	1	17	0
111	19	6,97148	0	1	0	0	1	17	0
111	21	4,40188	0	1	0	0	1	17	0
111	23	7,34108	0	1	0	0	1	17	0
111	25	5,29244	0	1	0	0	1	17	0
111	74	0	0	2	0	0	1	17	0
111	0	0	0	2	0	0	1	17	0
112	25	3,51484	0	1	0	0	1	25	0
112	74	0	0	2	0	0	1	25	0
112	0	0	0	2	0	0	1	25	0
113	16	11,77628	0	1	1	0	2	16	0
113	22	1	0	2	1	0	2	16	0
113	0	0	0	2	1	0	2	16	0
114	27	7,74236	0	1	1	0	2	27	1
114	39	1	0	2	1	0	2	27	1
114	0	0	0	2	1	0	2	27	1
115	19	3,4198	0	1	1	1	2	19	0
115	24	0	0	2	1	1	2	19	0
115	0	0	0	2	1	1	2	19	0
116	15	3,54652	0	1	0	1	1	15	0
116	18	0	0	2	0	1	1	15	0
116	0	0	0	2	0	1	1	15	0
117	21	6,5174	0	1	0	1	1	21	0
117	32	0	0	2	0	1	1	21	0
117	0	0	0	2	0	1	1	21	0
118	17	7,7846	0	1	0	1	1	17	0
118	74	0	0	2	0	1	1	17	0
118	0	0	0	2	0	1	1	17	0
119	19	5,1094	0	1	1	0	2	19	0
119	74	0	0	2	1	0	2	19	0
119	0	0	0	2	1	0	2	19	0
111	21	11,15324	0	1	1	0	2	21	0
111	74	0	0	2	1	0	2	21	0
111	0	0	0	2	1	0	2	21	0
1111	17	7,503	0	1	1	0	2	17	0
1111	38	0	0	2	1	0	2	17	0
1111	0	0	0	2	1	0	2	17	0
1112	21	6,33436	0	1	1	1	2	21	0
1112	28	0	0	2	1	1	2	21	0
1112	0	0	0	2	1	1	2	21	0
1113	21	4,694290545	0	1	1	0	2	21	0
1113	24	0	0	2	1	0	2	21	0
1113	0	0	0	2	1	0	2	21	0
1114	21	3,480542841	0	1	1	1	2	21	0
1114	74	0	0	2	1	1	2	21	0
1114	0	0	0	2	1	1	2	21	0
1115	17	5,985842589	0	1	0	1	1	17	0
1115	74	0	0	2	0	1	1	17	0
1115	0	0	0	2	0	1	1	17	0
1116	26	5,567	0	1	1	1	2	26	0
1116	74	0	0	2	1	1	2	26	0
1116	0	0	0	2	1	1	2	26	0
1117	19	7,211260944	0	1	0	1	1	19	0
1117	74	0	0	2	0	1	1	19	0
1117	0	0	0	2	0	1	1	19	0
1118	15	9,791	0	1	0	1	1	15	0
1118	74	0	0	2	0	1	1	15	0
1118	0	0	0	2	0	1	1	15	0
1119	22	2,360160345	0	1	0	1	1	22	0
1119	70	0	0	2	0	1	1	22	0
1119	0	0	0	2	0	1	1	22	0
112	21	5,1416655	0	1	0	0	1	21	0
112	74	0	0	2	0	0	1	21	0
112	0	0	0	2	0	0	1	21	0
1122	26	2,751	1	1	1	0	2	26	0
1122	74	0	0	2	1	0	2	26	0
1122	0	0	0	2	1	0	2	26	0
1123	18	5,775770871	0	1	1	0	2	18	0
1123	29	0	0	2	1	0	2	18	0
1123	0	0	0	2	1	0	2	18	0
1124	29	5,040519858	0	1	1	1	2	29	1
1124	74	0	0	2	1	1	2	29	1
1124	0	0	0	2	1	1	2	29	1
1125	21	6,1302	0	1	0	1	1	21	0
1125	74	0	0	2	0	1	1	21	0
1125	0	0	0	2	0	1	1	21	0
121	18	9,050744	0	1	1	0	2	18	1
121	21	1	0	2	1	0	2	18	1
121	0	0	0	2	1	0	2	18	1
122	38	2,751	1	1	1	1	2	26	0
122	40	4,788060485	0	1	1	1	2	26	0
122	44	2,751	1	1	1	1	2	26	0
122	51	0	0	2	1	1	2	26	0
122	0	0	0	2	1	1	2	26	0
123	20	5,7078	0	1	1	0	2	20	0
123	29	6,826417421	0	1	1	0	2	20	0
123	33	6,1302	0	1	1	0	2	20	0
123	34	0	0	2	1	0	2	20	0
123	0	0	0	2	1	0	2	20	0
124	24	3,97948	0	1	0	0	1	22	0
124	26	2,751	1	1	0	0	1	22	0
124	28	2,751	1	1	0	0	1	22	0
124	31	2,751	1	1	0	0	1	22	0
124	31	0	0	2	0	0	1	22	0
124	0	0	0	2	0	0	1	22	0
125	25	4,0534	0	1	0	0	1	25	0
125	39	2,751	1	1	0	0	1	25	0
125	40	0	0	2	0	0	1	25	0
125	0	0	0	2	0	0	1	25	0
126	16	8,915576	0	1	0	1	1	16	0
126	21	1	0	2	0	1	1	16	0
126	0	0	0	2	0	1	1	16	0
127	19	7,205208	0	1	1	0	2	19	1
127	21	1	0	2	1	0	2	19	1
127	0	0	0	2	1	0	2	19	1
128	29	5,874590455	0	1	0	0	1	21	0
128	33	2,751	1	1	0	0	1	21	0
128	41	2,751	1	1	0	0	1	21	0
128	49	2,751	1	1	0	0	1	21	0
128	74	0	0	2	0	0	1	21	0
128	0	0	0	2	0	0	1	21	0
129	21	9,0166	0	1	0	0	1	21	0
129	33	7,368225832	0	1	0	0	1	21	0
129	36	1	0	2	0	0	1	21	0
129	0	0	0	2	0	0	1	21	0
121	19	3,624412355	0	1	1	0	2	17	0
121	21	1	0	2	1	0	2	17	0
121	0	0	0	2	1	0	2	17	0
1211	20	8,6294	0	1	0	1	1	20	0
1211	24	3,909465697	0	1	0	1	1	20	0
1211	32	2,751	1	1	0	1	1	20	0
1211	36	2,751	1	1	0	1	1	20	0
1211	40	2,751	1	1	0	1	1	20	0
1211	47	2,751	1	1	0	1	1	20	0
1211	72	0	0	2	0	1	1	20	0
1211	0	0	0	2	0	1	1	20	0
1212	30	6,878886291	0	1	1	0	2	18	0
1212	35	1	0	2	1	0	2	18	0
1212	0	0	0	2	1	0	2	18	0
1213	17	8,066293456	0	1	0	1	1	16	0
1213	22	2,751	1	1	0	1	1	16	0
1213	24	2,751	1	1	0	1	1	16	0
1213	28	2,751	1	1	0	1	1	16	0
1213	30	0	0	2	0	1	1	16	0
1213	0	0	0	2	0	1	1	16	0
1214	17	8,7702	0	1	0	0	1	17	0
1214	21	8,606106506	0	1	0	0	1	17	0
1214	25	3,64211145	0	1	0	0	1	17	0
1214	30	3,043222413	0	1	0	0	1	17	0
1214	74	0	0	2	0	0	1	17	0
1214	0	0	0	2	0	0	1	17	0
1215	18	3,015197388	0	1	0	1	1	14	0
1215	19	2,751	1	1	0	1	1	14	0
1215	21	2,751	1	1	0	1	1	14	0
1215	74	0	0	2	0	1	1	14	0
1215	0	0	0	2	0	1	1	14	0
1216	23	5,856482484	0	1	0	0	1	23	1
1216	26	3,289278932	0	1	0	0	1	23	1
1216	27	3,422747926	0	1	0	0	1	23	1
1216	28	2,751	1	1	0	0	1	23	1
1216	36	2,751	1	1	0	0	1	23	1
1216	74	0	0	2	0	0	1	23	1
1216	0	0	0	2	0	0	1	23	1
1217	22	3,765641236	0	1	0	1	1	19	0
1217	23	3,663480346	0	1	0	1	1	19	0
1217	27	3,670736696	0	1	0	1	1	19	0
1217	30	2,751	1	1	0	1	1	19	0
1217	40	2,751	1	1	0	1	1	19	0
1217	47	2,751	1	1	0	1	1	19	0
1217	69	0	0	2	0	1	1	19	0
1217	0	0	0	2	0	1	1	19	0
1218	15	9,828376099	0	1	0	0	1	15	0
1218	23	7,850393615	0	1	0	0	1	15	0
1218	27	4,094575073	0	1	0	0	1	15	0
1218	35	2,887431152	0	1	0	0	1	15	0
1218	51	2,751	1	1	0	0	1	15	0
1218	63	0	0	2	0	0	1	15	0
1218	0	0	0	2	0	0	1	15	0
1219	25	4,804929078	0	1	0	0	1	23	0
1219	27	2,751	1	1	0	0	1	23	0
1219	31	2,751	1	1	0	0	1	23	0
1219	74	0	0	2	0	0	1	23	0
1219	0	0	0	2	0	0	1	23	0
122	19	7,726156859	0	1	1	0	2	14	0
122	21	1	0	2	1	0	2	14	0
122	0	0	0	2	1	0	2	14	0
1221	26	3,567762084	0	1	1	1	2	26	0
1221	30	4,335849974	0	1	1	1	2	26	0
1221	34	7,11216699	0	1	1	1	2	26	0
1221	41	2,751	1	1	1	1	2	26	0
1221	66	0	0	2	1	1	2	26	0
1221	0	0	0	2	1	1	2	26	0
1222	21	8,988956725	0	1	1	0	2	21	0
1222	23	7,005284239	0	1	1	0	2	21	0
1222	26	8,652676574	0	1	1	0	2	21	0
1222	34	3,988099853	0	1	1	0	2	21	0
1222	42	2,751	1	1	1	0	2	21	0
1222	50	7,473452272	0	1	1	0	2	21	0
1222	63	5,326737549	0	1	1	0	2	21	0
1222	63	0	0	2	1	0	2	21	0
1222	0	0	0	2	1	0	2	21	0
1223	19	8,077371336	0	1	1	1	2	19	0
1223	23	7,777883178	0	1	1	1	2	19	0
1223	27	6,458147034	0	1	1	1	2	19	0
1223	31	6,408796754	0	1	1	1	2	19	0
1223	36	1	0	2	1	1	2	19	0
1223	0	0	0	2	1	1	2	19	0
1225	17	9,307898315	0	1	1	0	2	17	1
1225	20	8,007197999	0	1	1	0	2	17	1
1225	22	9,456552061	0	1	1	0	2	17	1
1225	26	8,928536622	0	1	1	0	2	17	1
1225	26	1	0	2	1	0	2	17	1
1225	0	0	0	2	1	0	2	17	1
1226	26	3,256062744	0	1	0	1	1	24	0
1226	28	3,314637205	0	1	0	1	1	24	0
1226	32	2,751	1	1	0	1	1	24	0
1226	36	2,751	1	1	0	1	1	24	0
1226	63	0	0	2	0	1	1	24	0
1226	0	0	0	2	0	1	1	24	0
1227	17	3,663072142	0	1	1	1	2	15	0
1227	18	3,55297278	0	1	1	1	2	15	0
1227	20	2,751	1	1	1	1	2	15	0
1227	24	2,751	1	1	1	1	2	15	0
1227	27	2,751	1	1	1	1	2	15	0
1227	61	0	0	2	1	1	2	15	0
1227	0	0	0	2	1	1	2	15	0
1228	23	6,591883239	0	1	0	0	1	19	0
1228	26	2,751	1	1	0	0	1	19	0
1228	27	6,776890563	0	1	0	0	1	19	0
1228	31	2,751	1	1	0	0	1	19	0
1228	74	0	0	2	0	0	1	19	0
1228	0	0	0	2	0	0	1	19	0
1231	28	2,751	1	1	0	1	1	26	0
1231	30	3,303192749	0	1	0	1	1	26	0
1231	30	0	0	2	0	1	1	26	0
1231	0	0	0	2	0	1	1	26	0
1236	26	2,751	1	1	0	0	1	20	1
1236	30	2,751	1	1	0	0	1	20	1
1236	31	1	0	2	0	0	1	20	1
1236	0	0	0	2	0	0	1	20	1
1238	21	10,37274988	0	1	1	1	2	21	0
1238	24	8,689279234	0	1	1	1	2	21	0
1238	25	6,879299866	0	1	1	1	2	21	0
1238	29	3,921597655	0	1	1	1	2	21	0
1238	31	1	0	2	1	1	2	21	0
1238	0	0	0	2	1	1	2	21	0
1239	26	8,297966188	0	1	1	0	2	24	0
1239	27	1	0	2	1	0	2	24	0
1239	0	0	0	2	1	0	2	24	0
124	25	5,573018309	0	1	1	0	2	19	0
124	31	2,751	1	1	1	0	2	19	0
124	53	2,751	1	1	1	0	2	19	0
124	73	0	0	2	1	0	2	19	0
124	0	0	0	2	1	0	2	19	0
125	38	4,164223388	0	1	1	0	2	19	1
125	51	0	0	2	1	0	2	19	1
125	0	0	0	2	1	0	2	19	1
1256	35	8,033423707	0	1	1	1	2	35	0
1256	44	3,753545533	0	1	1	1	2	35	0
1256	48	4,834898439	0	1	1	1	2	35	0
1256	56	2,751	1	1	1	1	2	35	0
1256	64	2,751	1	1	1	1	2	35	0
1256	74	0	0	2	1	1	2	35	0
1256	0	0	0	2	1	1	2	35	0
1261	22	5,433128845	0	1	0	1	1	17	0
1261	61	0	0	2	0	1	1	17	0
1261	0	0	0	2	0	1	1	17	0
1262	24	2,933398315	0	1	0	0	1	20	0
1262	28	2,751	1	1	0	0	1	20	0
1262	32	3,863228638	0	1	0	0	1	20	0
1262	39	2,751	1	1	0	0	1	20	0
1262	57	0	0	2	0	0	1	20	0
1262	0	0	0	2	0	0	1	20	0
1264	18	7,935972595	0	1	0	0	1	18	0
1264	29	2,751	1	1	0	0	1	18	0
1264	39	0	0	2	0	0	1	18	0
1264	0	0	0	2	0	0	1	18	0
1268	22	6,034608092	0	1	0	0	1	22	0
1268	26	2,751	1	1	0	0	1	22	0
1268	29	3,380337769	0	1	0	0	1	22	0
1268	41	2,751	1	1	0	0	1	22	0
1268	46	1	0	2	0	0	1	22	0
1268	0	0	0	2	0	0	1	22	0
1278	37	2,751	1	1	0	1	1	26	0
1278	43	2,751	1	1	0	1	1	26	0
1278	44	0	0	2	0	1	1	26	0
1278	0	0	0	2	0	1	1	26	0
1279	24	2,751	1	1	0	1	1	16	0
1279	28	2,751	1	1	0	1	1	16	0
1279	47	0	0	2	0	1	1	16	0
1279	0	0	0	2	0	1	1	16	0
128	28	2,751	1	1	1	0	2	24	0
128	32	2,751	1	1	1	0	2	24	0
128	36	1	0	2	1	0	2	24	0
128	0	0	0	2	1	0	2	24	0
1281	30	6,234496702	0	1	0	0	1	21	0
1281	33	2,751	1	1	0	0	1	21	0
1281	41	3,203992676	0	1	0	0	1	21	0
1281	74	0	0	2	0	0	1	21	0
1281	0	0	0	2	0	0	1	21	0
1283	31	4,987405945	0	1	0	0	1	23	0
1283	35	2,913901246	0	1	0	0	1	23	0
1283	41	4,462684325	0	1	0	0	1	23	0
1283	48	4,462356691	0	1	0	0	1	23	0
1283	48	0	0	2	0	0	1	23	0
1283	0	0	0	2	0	0	1	23	0
1285	23	5,397615175	0	1	1	0	2	23	0
1285	30	4,245516236	0	1	1	0	2	23	0
1285	33	2,751	1	1	1	0	2	23	0
1285	36	2,751	1	1	1	0	2	23	0
1285	74	0	0	2	1	0	2	23	0
1285	0	0	0	2	1	0	2	23	0
1286	33	3,663978514	0	1	1	0	2	14	0
1286	66	0	0	2	1	0	2	14	0
1286	0	0	0	2	1	0	2	14	0
1211	19	6,934500612	0	1	0	1	1	19	0
1211	29	2,751	1	1	0	1	1	19	0
1211	46	2,751	1	1	0	1	1	19	0
1211	50	0	0	2	0	1	1	19	0
1211	0	0	0	2	0	1	1	19	0
12115	28	5,019378724	0	1	0	1	1	20	0
12115	30	2,751	1	1	0	1	1	20	0
12115	59	0	0	2	0	1	1	20	0
12115	0	0	0	2	0	1	1	20	0
141	24	3,421912	0	1	0	1	1	24	1
141	25	2,751	1	1	0	1	1	24	1
141	29	2,751	1	1	0	1	1	24	1
141	47	2,751	1	1	0	1	1	24	1
141	74	0	0	2	0	1	1	24	1
141	0	0	0	2	0	1	1	24	1
142	25	2,751	1	1	1	0	2	20	0
142	27	7,292657898	0	1	1	0	2	20	0
142	74	0	0	2	1	0	2	20	0
142	0	0	0	2	1	0	2	20	0
143	26	5,568231324	0	1	0	0	1	22	0
143	30	2,751	1	1	0	0	1	22	0
143	33	2,751	1	1	0	0	1	22	0
143	37	2,751	1	1	0	0	1	22	0
143	74	0	0	2	0	0	1	22	0
143	0	0	0	2	0	0	1	22	0
145	17	8,996169434	0	1	0	1	1	16	0
145	27	2,751	1	1	0	1	1	16	0
145	41	2,751	1	1	0	1	1	16	0
145	74	0	0	2	0	1	1	16	0
145	0	0	0	2	0	1	1	16	0
146	23	6,887848633	0	1	0	0	1	23	0
146	53	0	0	2	0	0	1	23	0
146	0	0	0	2	0	0	1	23	0
148	17	9,338356445	0	1	0	1	1	17	0
148	25	4,951128234	0	1	0	1	1	17	0
148	74	0	0	2	0	1	1	17	0
148	0	0	0	2	0	1	1	17	0
149	22	2,751	1	1	0	0	1	22	0
149	30	2,751	1	1	0	0	1	22	0
149	74	0	0	2	0	0	1	22	0
149	0	0	0	2	0	0	1	22	0
141	16	6,104101319	0	1	0	1	1	16	0
141	28	2,751	1	1	0	1	1	16	0
141	74	0	0	2	0	1	1	16	0
141	0	0	0	2	0	1	1	16	0
1411	20	6,720747862	0	1	0	1	1	20	0
1411	25	4,178455445	0	1	0	1	1	20	0
1411	25	0	0	2	0	1	1	20	0
1411	0	0	0	2	0	1	1	20	0
1412	20	2,973822508	0	1	0	0	1	14	0
1412	38	0	0	2	0	0	1	14	0
1412	0	0	0	2	0	0	1	14	0
1413	30	2,751	1	1	0	0	1	23	0
1413	42	2,751	1	1	0	0	1	23	0
1413	74	0	0	2	0	0	1	23	0
1413	0	0	0	2	0	0	1	23	0
1414	19	10,10895465	0	1	0	1	1	19	0
1414	24	4,545723448	0	1	0	1	1	19	0
1414	24	0	0	2	0	1	1	19	0
1414	0	0	0	2	0	1	1	19	0
1415	14	8,165188722	0	1	0	0	1	14	0
1415	25	2,751	1	1	0	0	1	14	0
1415	74	0	0	2	0	0	1	14	0
1415	0	0	0	2	0	0	1	14	0
1416	23	3,397585692	0	1	0	0	1	23	0
1416	30	3,693346314	0	1	0	0	1	23	0
1416	74	0	0	2	0	0	1	23	0
1416	0	0	0	2	0	0	1	23	0
1417	26	4,016098021	0	1	0	0	1	19	0
1417	74	0	0	2	0	0	1	19	0
1417	0	0	0	2	0	0	1	19	0
1418	22	5,542429932	0	1	0	1	1	22	0
1418	28	3,617266115	0	1	0	1	1	22	0
1418	46	0	0	2	0	1	1	22	0
1418	0	0	0	2	0	1	1	22	0
1419	25	7,446761291	0	1	0	1	1	18	0
1419	39	0	0	2	0	1	1	18	0
1419	0	0	0	2	0	1	1	18	0
142	25	4,020558717	0	1	0	1	1	17	0
142	74	0	0	2	0	1	1	17	0
142	0	0	0	2	0	1	1	17	0
1421	16	8,600102966	0	1	0	1	1	16	0
1421	26	2,751	1	1	0	1	1	16	0
1421	36	2,751	1	1	0	1	1	16	0
1421	39	0	0	2	0	1	1	16	0
1421	0	0	0	2	0	1	1	16	0
1422	25	3,819603272	0	1	0	1	1	14	0
1422	39	0	0	2	0	1	1	14	0
1422	0	0	0	2	0	1	1	14	0
1423	17	8,257953552	0	1	0	1	1	17	0
1423	25	2,751	1	1	0	1	1	17	0
1423	25	0	0	2	0	1	1	17	0
1423	0	0	0	2	0	1	1	17	0
1424	27	2,751	1	1	0	1	1	19	0
1424	27	0	0	2	0	1	1	19	0
1424	0	0	0	2	0	1	1	19	0
1425	16	9,437890869	0	1	0	0	1	16	0
1425	24	5,163593934	0	1	0	0	1	16	0
1425	24	0	0	2	0	0	1	16	0
1425	0	0	0	2	0	0	1	16	0
1426	17	10,02387183	0	1	0	1	1	17	0
1426	25	3,514789671	0	1	0	1	1	17	0
1426	39	0	0	2	0	1	1	17	0
1426	0	0	0	2	0	1	1	17	0
1427	16	2,751	1	1	0	1	1	16	0
1427	26	2,751	1	1	0	1	1	16	0
1427	40	0	0	2	0	1	1	16	0
1427	0	0	0	2	0	1	1	16	0
1428	16	6,315400819	0	1	0	1	1	16	0
1428	26	2,751	1	1	0	1	1	16	0
1428	39	0	0	2	0	1	1	16	0
1428	0	0	0	2	0	1	1	16	0
1429	17	10,10760785	0	1	0	0	1	17	0
1429	27	3,434920167	0	1	0	0	1	17	0
1429	27	0	0	2	0	0	1	17	0
1429	0	0	0	2	0	0	1	17	0
143	24	4,528139162	0	1	0	1	1	22	0
143	50	0	0	2	0	1	1	22	0
143	0	0	0	2	0	1	1	22	0
1431	25	5,505436524	0	1	0	1	1	18	0
1431	39	0	0	2	0	1	1	18	0
1431	0	0	0	2	0	1	1	18	0
1432	23	5,62473523	0	1	0	0	1	16	0
1432	38	0	0	2	0	0	1	16	0
1432	0	0	0	2	0	0	1	16	0
1433	23	2,751	1	1	0	0	1	15	0
1433	23	0	0	2	0	0	1	15	0
1433	0	0	0	2	0	0	1	15	0
1434	26	2,751	1	1	0	0	1	19	0
1434	40	0	0	2	0	0	1	19	0
1434	0	0	0	2	0	0	1	19	0
1435	22	7,655980833	0	1	0	0	1	20	0
1435	63	0	0	2	0	0	1	20	0
1435	0	0	0	2	0	0	1	20	0
1436	27	2,751	1	1	0	0	1	23	0
1436	31	2,751	1	1	0	0	1	23	0
1436	74	0	0	2	0	0	1	23	0
1436	0	0	0	2	0	0	1	23	0
1437	25	6,713499573	0	1	0	0	1	17	0
1437	38	0	0	2	0	0	1	17	0
1437	0	0	0	2	0	0	1	17	0
1438	26	2,751	1	1	0	1	1	18	0
1438	74	0	0	2	0	1	1	18	0
1438	0	0	0	2	0	1	1	18	0
1439	20	5,422101988	0	1	0	0	1	20	0
1439	27	5,365122741	0	1	0	0	1	20	0
1439	40	0	0	2	0	0	1	20	0
1439	0	0	0	2	0	0	1	20	0
144	19	7,589716981	0	1	0	1	1	19	0
144	26	2,751	1	1	0	1	1	19	0
144	26	0	0	2	0	1	1	19	0
144	0	0	0	2	0	1	1	19	0
1441	15	9,764338563	0	1	0	0	1	15	0
1441	23	4,579849366	0	1	0	0	1	15	0
1441	36	0	0	2	0	0	1	15	0
1441	0	0	0	2	0	0	1	15	0
1442	19	5,195636536	0	1	0	1	1	19	0
1442	21	3,711516723	0	1	0	1	1	19	0
1442	23	3,317936403	0	1	0	1	1	19	0
1442	26	2,751	1	1	0	1	1	19	0
1442	38	0	0	2	0	1	1	19	0
1442	0	0	0	2	0	1	1	19	0
1443	29	2,751	1	1	0	1	1	17	0
1443	0	0	0	2	0	1	1	17	0
1443	29	0	0	2	0	1	1	17	0
1444	19	9,458360778	0	1	0	1	1	19	0
1444	25	7,314693482	0	1	0	1	1	19	0
1444	37	0	0	2	0	1	1	19	0
1444	0	0	0	2	0	1	1	19	0
1445	21	3,621052733	0	1	0	0	1	15	0
1445	32	0	0	2	0	0	1	15	0
1445	0	0	0	2	0	0	1	15	0
1446	20	7,571860778	0	1	1	1	2	20	0
1446	23	6,380331299	0	1	1	1	2	20	0
1446	25	3,638161011	0	1	1	1	2	20	0
1446	28	3,570208618	0	1	1	1	2	20	0
1446	53	0	0	2	1	1	2	20	0
1446	0	0	0	2	1	1	2	20	0
1447	15	7,367980104	0	1	0	1	1	15	0
1447	19	2,751	1	1	0	1	1	15	0
1447	20	2,751	1	1	0	1	1	15	0
1447	46	0	0	2	0	1	1	15	0
1447	0	0	0	2	0	1	1	15	0
1448	19	3,951934937	0	1	0	0	1	14	0
1448	21	2,751	1	1	0	0	1	14	0
1448	23	2,751	1	1	0	0	1	14	0
1448	25	2,751	1	1	0	0	1	14	0
1448	0	0	0	2	0	0	1	14	0
1448	29	0	0	2	0	0	1	14	0
1449	26	2,751	1	1	0	0	1	24	0
1449	27	2,751	1	1	0	0	1	24	0
1449	29	2,751	1	1	0	0	1	24	0
1449	0	0	0	2	0	0	1	24	0
1449	54	0	0	2	0	0	1	24	0
145	22	8,743515197	0	1	0	0	1	22	0
145	22,1	0	0	2	0	0	1	22	0
145	0	0	0	2	0	0	1	22	0
1451	22	6,999052428	0	1	0	1	1	22	0
1451	26	2,751	1	1	0	1	1	22	0
1451	26	0	0	2	0	1	1	22	0
1451	0	0	0	2	0	1	1	22	0
1452	28	2,751	1	1	0	1	1	23	0
1452	44	0	0	2	0	1	1	23	0
1452	0	0	0	2	0	1	1	23	0
1453	29	2,751	1	1	0	1	1	20	0
1453	29	0	0	2	0	1	1	20	0
1453	0	0	0	2	0	1	1	20	0
1454	25	2,751	1	1	0	1	1	23	0
1454	47	0	0	2	0	1	1	23	0
1454	0	0	0	2	0	1	1	23	0
1455	19	2,751	1	1	0	0	1	18	1
1455	45	0	0	2	0	0	1	18	1
1455	0	0	0	2	0	0	1	18	1
1456	28	2,751	1	1	0	1	1	22	0
1456	44	0	0	2	0	1	1	22	0
1456	0	0	0	2	0	1	1	22	0
1457	27	2,751	1	1	0	1	1	27	0
1457	42	0	0	2	0	1	1	27	0
1457	0	0	0	2	0	1	1	27	0
1458	14	9,45711737	0	1	0	0	1	14	0
1458	25	2,751	1	1	0	0	1	14	0
1458	74	0	0	2	0	0	1	14	0
1458	0	0	0	2	0	0	1	14	0
151	21	9,46	0	1	0	1	1	21	0
151	23	7,215151161	0	1	0	1	1	21	0
151	25	6,11421975	0	1	0	1	1	21	0
151	27	2,751	1	1	0	1	1	21	0
151	74	0	0	2	0	1	1	21	0
151	0	0	0	2	0	1	1	21	0
152	18	9,44252	0	1	0	0	1	18	0
152	22	7,11932	0	1	0	0	1	18	0
152	24	4,53212	0	1	0	0	1	18	0
152	40	1	0	2	0	0	1	18	0
152	0	0	0	2	0	0	1	18	0
153	17	8,70332	0	1	0	0	1	17	0
153	44	0	0	2	0	0	1	17	0
153	0	0	0	2	0	0	1	17	0
154	15	8,82652	0	1	0	0	1	15	0
154	74	0	0	2	0	0	1	15	0
154	0	0	0	2	0	0	1	15	0
155	20	9,393672681	0	1	0	0	1	20	0
155	74	0	0	2	0	0	1	20	0
155	0	0	0	2	0	0	1	20	0
156	15	8,47804	0	1	1	0	2	15	0
156	26	5,33468	0	1	1	0	2	15	0
156	74	0	0	2	1	0	2	15	0
156	0	0	0	2	1	0	2	15	0
157	16	6,59836	0	1	1	1	2	16	0
157	37	2,751	1	1	1	1	2	16	0
157	74	0	0	2	1	1	2	16	0
157	0	0	0	2	1	1	2	16	0
158	15	9,51292	0	1	0	0	1	15	0
158	74	0	0	2	0	0	1	15	0
158	0	0	0	2	0	0	1	15	0
159	17	9,96348	0	1	0	0	1	17	0
159	74	0	0	2	0	0	1	17	0
159	0	0	0	2	0	0	1	17	0
151	18	10,39644	0	1	0	1	1	18	0
151	74	0	0	2	0	1	1	18	0
151	0	0	0	2	0	1	1	18	0
1511	18	8,95676	0	1	1	0	2	18	0
1511	24	2,751	1	1	1	0	2	18	0
1511	74	0	0	2	1	0	2	18	0
1511	0	0	0	2	1	0	2	18	0
1512	15	9,16796	0	1	0	1	1	15	0
1512	74	0	0	2	0	1	1	15	0
1512	0	0	0	2	0	1	1	15	0
1513	15	9,56572	0	1	0	1	1	15	0
1513	74	0	0	2	0	1	1	15	0
1513	0	0	0	2	0	1	1	15	0
1514	15	10,143	0	1	0	0	1	15	0
1514	74	0	0	2	0	0	1	15	0
1514	0	0	0	2	0	0	1	15	0
1515	16	10,76604	0	1	1	1	2	16	0
1515	74	0	0	2	1	1	2	16	0
1515	0	0	0	2	1	1	2	16	0
1516	15	6,93276	0	1	0	0	1	15	0
1516	18	2,751	1	1	0	0	1	15	0
1516	74	0	0	2	0	0	1	15	0
1516	0	0	0	2	0	0	1	15	0
1517	20	3,58524	0	1	1	1	2	20	0
1517	74	0	0	2	1	1	2	20	0
1517	0	0	0	2	1	1	2	20	0
1518	17	6,2358	0	1	1	0	2	17	0
1518	74	0	0	2	1	0	2	17	0
1518	0	0	0	2	1	0	2	17	0
1519	25	7,8022	0	1	0	0	1	25	0
1519	74	0	0	2	0	0	1	25	0
1519	0	0	0	2	0	0	1	25	0
152	22	6,989518575	0	1	1	1	2	22	1
152	74	0	0	2	1	1	2	22	1
152	0	0	0	2	1	1	2	22	1
1522	17	10,80828	0	1	1	1	2	17	0
1522	74	0	0	2	1	1	2	17	0
1522	0	0	0	2	1	1	2	17	0
1525	24	3,44796	0	1	0	0	1	24	0
1525	74	0	0	2	0	0	1	24	0
1525	0	0	0	2	0	0	1	24	0
1526	22	2,751	1	1	1	0	2	22	0
1526	74	0	0	2	1	0	2	22	0
1526	0	0	0	2	1	0	2	22	0
1527	24	5,14108	0	1	0	0	1	24	0
1527	74	0	0	2	0	0	1	24	0
1527	0	0	0	2	0	0	1	24	0
1528	26	3,11708	0	1	0	0	1	26	0
1528	74	0	0	2	0	0	1	26	0
1528	0	0	0	2	0	0	1	26	0
1529	23	6,24988	0	1	0	0	1	23	0
1529	74	0	0	2	0	0	1	23	0
1529	0	0	0	2	0	0	1	23	0
1531	15	6,41884	0	1	1	0	2	15	1
1531	47	0	0	2	1	0	2	15	1
1531	0	0	0	2	1	0	2	15	1
1533	17	9,5798	0	1	1	0	2	17	0
1533	74	0	0	2	1	0	2	17	0
1533	0	0	0	2	1	0	2	17	0
1534	25	2,751	1	1	0	1	1	25	0
1534	74	0	0	2	0	1	1	25	0
1534	0	0	0	2	0	1	1	25	0
1535	15	3,387177633	0	1	1	0	2	15	0
1535	74	0	0	2	1	0	2	15	0
1535	0	0	0	2	1	0	2	15	0
1536	28	5,38044	0	1	1	1	2	28	0
1536	30	2,751	1	1	1	1	2	28	0
1536	74	0	0	2	1	1	2	28	0
1536	0	0	0	2	1	1	2	28	0
1544	18	5,38044	0	1	1	1	2	18	0
1544	74	0	0	2	1	1	2	18	0
1544	0	0	0	2	1	1	2	18	0
194	29	5,9197089	0	1	0	0	1	18	0
194	44	2,0294919	1	1	0	0	1	18	0
194	59	2,0294919	1	1	0	0	1	18	0
194	60	2,0294919	1	1	0	0	1	18	0
194	74	0	0	2	0	0	1	18	0
194	0	0	0	2	0	0	1	18	0
196	26	2,0294919	1	1	0	0	1	20	0
196	0	0	0	2	0	0	1	20	0
196	26	0	0	2	0	0	1	20	0
1915	16	6,6977523	0	1	0	0	1	16	1
1915	74	0	0	2	0	0	1	16	1
1915	0	0	0	2	0	0	1	16	1
1916	19	10,1989476	0	1	0	1	1	19	0
1916	40	4,3636221	0	1	0	1	1	19	0
1916	43	5,5306872	0	1	0	1	1	19	0
1916	74	0	0	2	0	1	1	19	0
1916	0	0	0	2	0	1	1	19	0
1918	24	7,8648174	0	1	1	1	2	24	1
1918	74	0	0	2	1	1	2	24	1
1918	0	0	0	2	1	1	2	24	1
1919	20	2,0294919	1	1	0	0	1	20	0
1919	29	0	0	2	0	0	1	20	0
1919	0	0	0	2	0	0	1	20	0
192	20	5,5306872	0	1	0	1	1	20	0
192	74	0	0	2	0	1	1	20	0
192	0	0	0	2	0	1	1	20	0
1921	17	6,3087306	0	1	1	0	2	17	0
1921	20	7,4757957	0	1	1	0	2	17	0
1921	21	1	0	2	1	0	2	17	0
1921	0	0	0	2	1	0	2	17	0
1922	21	7,4757957	0	1	1	1	2	21	0
1922	74	0	0	2	1	1	2	21	0
1922	0	0	0	2	1	1	2	21	0
1923	17	4,7526438	0	1	0	1	1	17	1
1923	74	0	0	2	0	1	1	17	1
1923	0	0	0	2	0	1	1	17	1
1924	25	7,086774	0	1	1	0	2	25	1
1924	74	0	0	2	1	0	2	25	1
1924	0	0	0	2	1	0	2	25	1
1925	15	7,4757957	0	1	0	1	1	15	0
1925	74	0	0	2	0	1	1	15	0
1925	0	0	0	2	0	1	1	15	0
1926	21	6,3087306	0	1	0	0	1	15	0
1926	25	6,6977523	0	1	0	0	1	15	0
1926	30	2,0294919	1	1	0	0	1	15	0
1926	32	2,0294919	1	1	0	0	1	15	0
1926	33	2,0294919	1	1	0	0	1	15	0
1926	37	2,0294919	1	1	0	0	1	15	0
1926	39	2,0294919	1	1	0	0	1	15	0
1926	74	0	0	2	0	0	1	15	0
1926	0	0	0	2	0	0	1	15	0
1927	26	6,3087306	0	1	1	0	2	26	0
1927	74	0	0	2	1	0	2	26	0
1927	0	0	0	2	1	0	2	26	0
1928	21	9,8099259	0	1	1	0	2	21	0
1928	28	4,7526438	0	1	1	0	2	21	0
1928	74	0	0	2	1	0	2	21	0
1928	0	0	0	2	1	0	2	21	0
1929	21	3,5855787	0	1	0	0	1	21	0
1929	74	0	0	2	0	0	1	21	0
1929	0	0	0	2	0	0	1	21	0
193	25	7,8648174	0	1	0	0	1	25	0
193	74	0	0	2	0	0	1	25	0
193	0	0	0	2	0	0	1	25	0
1931	21	3,9746004	0	1	0	0	1	21	0
1931	74	0	0	2	0	0	1	21	0
1931	0	0	0	2	0	0	1	21	0
1932	24	4,7526438	0	1	0	1	1	24	1
1932	74	0	0	2	0	1	1	24	1
1932	0	0	0	2	0	1	1	24	1
1933	21	9,0318825	0	1	0	1	1	21	0
1933	74	0	0	2	0	1	1	21	0
1933	0	0	0	2	0	1	1	21	0
1934	14	5,9197089	0	1	0	0	1	14	0
1934	23	2,0294919	1	1	0	0	1	14	0
1934	74	0	0	2	0	0	1	14	0
1934	0	0	0	2	0	0	1	14	0
1935	21	6,3087306	0	1	1	0	2	21	0
1935	74	0	0	2	1	0	2	21	0
1935	0	0	0	2	1	0	2	21	0
1936	25	3,196557	0	1	0	0	1	25	0
1936	74	0	0	2	0	0	1	25	0
1936	0	0	0	2	0	0	1	25	0
1937	24	2,0294919	1	1	1	0	2	24	0
1937	74	0	0	2	1	0	2	24	0
1937	0	0	0	2	1	0	2	24	0
222	20	2,751	1	1	0	0	1	20	0
222	26	2,751	1	1	0	0	1	20	0
222	26	0	0	2	0	0	1	20	0
222	0	0	0	2	0	0	1	20	0
223	22	6,799	0	1	0	1	1	22	1
223	28	2,751	1	1	0	1	1	22	1
223	28	0	0	2	0	1	1	22	1
223	0	0	0	2	0	1	1	22	1
225	28	6,271	0	1	1	0	2	28	1
225	35	1	0	2	1	0	2	28	1
225	0	0	0	2	1	0	2	28	1
226	22	2,7862	0	1	0	0	1	22	0
226	38	2,751	1	1	0	0	1	22	0
226	74	0	0	2	0	0	1	22	0
226	0	0	0	2	0	0	1	22	0
227	16	7,9958	0	1	1	0	2	16	1
227	20	1	0	2	1	0	2	16	1
227	0	0	0	2	1	0	2	16	1
228	19	6,2006	0	1	1	0	2	19	0
228	74	0	0	2	1	0	2	19	0
228	0	0	0	2	1	0	2	19	0
2211	21	5,6726	0	1	1	0	2	21	0
2211	74	0	0	2	1	0	2	21	0
2211	0	0	0	2	1	0	2	21	0
231	22	2,751	1	1	0	1	1	22	0
231	35	2,751	1	1	0	1	1	22	0
231	74	0	0	2	0	1	1	22	0
231	0	0	0	2	0	1	1	22	0
232	21	2,751	1	1	0	1	1	21	0
232	30	2,751	1	1	0	1	1	21	0
232	74	0	0	2	0	1	1	21	0
232	0	0	0	2	0	1	1	21	0
233	20	5,8486	0	1	0	1	1	20	0
233	74	0	0	2	0	1	1	20	0
233	0	0	0	2	0	1	1	20	0
234	17	2,751	1	1	0	1	1	17	0
234	29	2,751	1	1	0	1	1	17	0
234	51	2,751	1	1	0	1	1	17	0
234	74	0	0	2	0	1	1	17	0
234	0	0	0	2	0	1	1	17	0
235	25	8,559	0	1	0	1	1	25	1
235	29	4,0534	0	1	0	1	1	25	1
235	35	2,751	1	1	0	1	1	25	1
235	59	0	0	2	0	1	1	25	1
235	0	0	0	2	0	1	1	25	1
236	21	6,6582	0	1	0	0	1	20	0
236	59	0	0	2	0	0	1	20	0
236	0	0	0	2	0	0	1	20	0
237	20	4,2998	0	1	0	1	1	20	0
237	28	2,751	1	1	0	1	1	20	0
237	74	0	0	2	0	1	1	20	0
237	0	0	0	2	0	1	1	20	0
238	27	3,3846	0	1	0	0	1	27	1
238	30	2,751	1	1	0	0	1	27	1
238	36	2,751	1	1	0	0	1	27	1
238	52	2,751	1	1	0	0	1	27	1
238	52	0	0	2	0	0	1	27	1
238	0	0	0	2	0	0	1	27	1
239	23	4,1238	0	1	1	1	2	23	0
239	29	2,751	1	1	1	1	2	23	0
239	45	0	0	2	1	1	2	23	0
239	0	0	0	2	1	1	2	23	0
231	21	5,2502	0	1	0	1	1	21	0
231	74	0	0	2	0	1	1	21	0
231	0	0	0	2	0	1	1	21	0
2313	14	9,1926	0	1	1	0	2	14	1
2313	38	2,751	1	1	1	0	2	14	1
2313	74	0	0	2	1	0	2	14	1
2313	0	0	0	2	1	0	2	14	1
2314	14	7,4678	0	1	0	0	1	14	0
2314	74	0	0	2	0	0	1	14	0
2314	0	0	0	2	0	0	1	14	0
2315	19	9,9318	0	1	0	0	1	19	0
2315	42	0	0	2	0	0	1	19	0
2315	0	0	0	2	0	0	1	19	0
2316	20	5,6022	0	1	1	1	2	20	0
2316	74	0	0	2	1	1	2	20	0
2316	0	0	0	2	1	1	2	20	0
2317	22	7,2214	0	1	1	1	2	22	1
2317	24	0	0	2	1	1	2	22	1
2317	0	0	0	2	1	1	2	22	1
2318	18	8,9814	0	1	0	1	1	18	1
2318	28	2,751	1	1	0	1	1	18	1
2318	74	0	0	2	0	1	1	18	1
2318	0	0	0	2	0	1	1	18	1
2319	24	5,3206	0	1	0	1	1	24	0
2319	31	2,751	1	1	0	1	1	24	0
2319	74	0	0	2	0	1	1	24	0
2319	0	0	0	2	0	1	1	24	0
232	22	9,4038	0	1	0	0	1	19	0
232	34	1	0	2	0	0	1	19	0
232	0	0	0	2	0	0	1	19	0
2321	17	10,70467581	0	1	0	0	1	17	1
2321	26	0	0	2	0	0	1	17	1
2321	0	0	0	2	0	0	1	17	1
2322	26	5,1094	0	1	1	0	2	26	0
2322	27	5,1094	0	1	1	0	2	26	0
2322	74	0	0	2	1	0	2	26	0
2322	0	0	0	2	1	0	2	26	0
2324	22	5,8134	0	1	1	1	2	22	0
2324	24	2,751	1	1	1	1	2	22	0
2324	46	0	0	2	1	1	2	22	0
2324	0	0	0	2	1	1	2	22	0
2325	26	2,751	1	1	0	0	1	26	0
2325	74	0	0	2	0	0	1	26	0
2325	0	0	0	2	0	0	1	26	0
2328	20	7,2918	0	1	1	0	2	20	0
2328	21	7,2918	0	1	1	0	2	20	0
2328	74	0	0	2	1	0	2	20	0
2328	0	0	0	2	1	0	2	20	0
2329	18	2,751	1	1	1	1	2	18	0
2329	74	0	0	2	1	1	2	18	0
2329	0	0	0	2	1	1	2	18	0
233	19	7,5734	0	1	0	0	1	19	0
233	25	2,751	1	1	0	0	1	19	0
233	27	2,751	1	1	0	0	1	19	0
233	74	0	0	2	0	0	1	19	0
233	0	0	0	2	0	0	1	19	0
2332	19	2,751	1	1	0	1	1	14	0
2332	22	2,9974	0	1	0	1	1	14	0
2332	74	0	0	2	0	1	1	14	0
2332	0	0	0	2	0	1	1	14	0
2333	21	7,679	0	1	0	1	1	21	0
2333	74	0	0	2	0	1	1	21	0
2333	0	0	0	2	0	1	1	21	0
2334	53	3,3142	0	1	0	1	1	42	0
2334	74	0	0	2	0	1	1	42	0
2334	0	0	0	2	0	1	1	42	0
2335	20	3,279	0	1	1	1	2	20	0
2335	74	0	0	2	1	1	2	20	0
2335	0	0	0	2	1	1	2	20	0
2337	15	8,6294	0	1	0	0	1	15	1
2337	18	3,5958	0	1	0	0	1	15	1
2337	74	0	0	2	0	0	1	15	1
2337	0	0	0	2	0	0	1	15	1
261	18	6,03868	0	1	0	0	1	18	0
261	21	4,82428	0	1	0	0	1	18	0
261	23	5,84508	0	1	0	0	1	18	0
261	56	2,751	1	1	0	0	1	18	0
261	74	0	0	2	0	0	1	18	0
261	0	0	0	2	0	0	1	18	0
2611	20	3,35292	0	1	0	0	1	20	0
2611	27	2,751	1	1	0	0	1	20	0
2611	29	2,751	1	1	0	0	1	20	0
2611	29	0	0	2	0	0	1	20	0
2611	0	0	0	2	0	0	1	20	0
2612	19	4,90172	0	1	0	1	1	19	0
2612	22	4,83836	0	1	0	1	1	19	0
2612	30	2,751	1	1	0	1	1	19	0
2612	30	0	0	2	0	1	1	19	0
2612	0	0	0	2	0	1	1	19	0
2613	17	7,0982	0	1	0	0	1	17	0
2613	20	8,35132	0	1	0	0	1	17	0
2613	28	2,85308	0	1	0	0	1	17	0
2613	28	0	0	2	0	0	1	17	0
2613	0	0	0	2	0	0	1	17	0
2614	20	6,58076	0	1	0	1	1	20	0
2614	28	2,751	1	1	0	1	1	20	0
2614	35	2,751	1	1	0	1	1	20	0
2614	35	0	0	2	0	1	1	20	0
2614	0	0	0	2	0	1	1	20	0
2615	17	2,751	1	1	0	0	1	17	0
2615	24	3,9654	0	1	0	0	1	17	0
2615	35	2,751	1	1	0	0	1	17	0
2615	35	0	0	2	0	0	1	17	0
2615	0	0	0	2	0	0	1	17	0
2616	21	6,85884	0	1	1	1	2	21	0
2616	35	2,89532	0	1	1	1	2	21	0
2616	35	0	0	2	1	1	2	21	0
2616	0	0	0	2	1	1	2	21	0
2617	21	4,63068	0	1	1	0	2	21	0
2617	35	3,48668	0	1	1	0	2	21	0
2617	35	0	0	2	1	0	2	21	0
2617	0	0	0	2	1	0	2	21	0
2618	16	4,11676	0	1	0	1	1	15	0
2618	28	2,751	1	1	0	1	1	15	0
2618	28	0	0	2	0	1	1	15	0
2618	0	0	0	2	0	1	1	15	0
2619	16	10,2662	0	1	0	0	1	15	0
2619	74	0	0	2	0	0	1	15	0
2619	0	0	0	2	0	0	1	15	0
262	15	8,43932	0	1	0	1	1	14	0
262	26	3,5254	0	1	0	1	1	14	0
262	26	0	0	2	0	1	1	14	0
262	0	0	0	2	0	1	1	14	0
2621	17	8,8582	0	1	1	0	2	16	0
2621	28	5,19388	0	1	1	0	2	16	0
2621	28	0	0	2	1	0	2	16	0
2621	0	0	0	2	1	0	2	16	0
2622	17	10,59356	0	1	0	1	1	17	0
2622	18	0	0	2	0	1	1	17	0
2622	0	0	0	2	0	1	1	17	0
2623	16	5,94364	0	1	0	1	1	16	0
2623	17	0	0	2	0	1	1	16	0
2623	0	0	0	2	0	1	1	16	0
2624	22	2,751	1	1	0	1	1	22	0
2624	24	0	0	2	0	1	1	22	0
2624	0	0	0	2	0	1	1	22	0
2625	20	2,751	1	1	0	1	1	20	0
2625	23	4,687	0	1	0	1	1	20	0
2625	23	0	0	2	0	1	1	20	0
2625	0	0	0	2	0	1	1	20	0
2626	17	6,08092	0	1	0	0	1	16	0
2626	18	5,12348	0	1	0	0	1	16	0
2626	24	3,0326	0	1	0	0	1	16	0
2626	74	0	0	2	0	0	1	16	0
2626	0	0	0	2	0	0	1	16	0
2627	16	9,37564	0	1	0	1	1	16	0
2627	17	0	0	2	0	1	1	16	0
2627	0	0	0	2	0	1	1	16	0
2628	14	9,20668	0	1	0	1	1	14	0
2628	68	2,751	1	1	0	1	1	14	0
2628	68	0	0	2	0	1	1	14	0
2628	0	0	0	2	0	1	1	14	0
2629	15	2,751	1	1	0	1	1	14	0
2629	21	0	0	2	0	1	1	14	0
2629	0	0	0	2	0	1	1	14	0
281	17	7,415	0	1	0	0	1	16	0
281	20	2,751	1	1	0	0	1	16	0
281	23	2,94812	0	1	0	0	1	16	0
281	26	2,751	1	1	0	0	1	16	0
281	27	0	0	2	0	0	1	16	0
281	0	0	0	2	0	0	1	16	0
282	21	5,18332	0	1	0	1	1	21	0
282	28	0	0	2	0	1	1	21	0
282	0	0	0	2	0	1	1	21	0
283	16	4,06748	0	1	0	1	1	16	0
283	20	3,93372	0	1	0	1	1	16	0
283	21	0	0	2	0	1	1	16	0
283	0	0	0	2	0	1	1	16	0
284	25	3,455	0	1	0	0	1	24	0
284	28	4,44764	0	1	0	0	1	24	0
284	29	0	0	2	0	0	1	24	0
284	0	0	0	2	0	0	1	24	0
285	21	7,327	0	1	0	0	1	21	0
285	25	5,86268	0	1	0	0	1	21	0
285	69	0	0	2	0	0	1	21	0
285	0	0	0	2	0	0	1	21	0
286	20	2,751	1	1	0	0	1	20	0
286	24	2,751	1	1	0	0	1	20	0
286	28	0	0	2	0	0	1	20	0
286	0	0	0	2	0	0	1	20	0
292	20	3,9746004	0	1	0	0	1	20	0
292	30	0	0	2	0	0	1	20	0
292	0	0	0	2	0	0	1	20	0
293	15	2,0294919	1	1	0	0	1	14	0
293	17	0	0	2	0	0	1	14	0
293	0	0	0	2	0	0	1	14	0
294	16	2,0294919	1	1	0	1	1	16	0
294	30	0	0	2	0	1	1	16	0
294	0	0	0	2	0	1	1	16	0
311	19	6,2358	0	1	1	0	2	19	1
311	23	1	0	2	1	0	2	19	1
311	0	0	0	2	1	0	2	19	1
312	30	5,567	0	1	1	0	2	30	0
312	58	0	0	2	1	0	2	30	0
312	0	0	0	2	1	0	2	30	0
313	29	5,8486	0	1	0	0	1	29	0
313	33	4,511	0	1	0	0	1	29	0
313	54	2,751	1	1	0	0	1	29	0
313	57	2,751	1	1	0	0	1	29	0
313	62	2,751	1	1	0	0	1	29	0
313	74	0	0	2	0	0	1	29	0
313	0	0	0	2	0	0	1	29	0
315	14	8,4182	0	1	1	0	2	14	0
315	26	2,95164	0	1	1	0	2	14	0
315	37	4,687	0	1	1	0	2	14	0
315	45	1	0	2	1	0	2	14	0
315	0	0	0	2	1	0	2	14	0
316	26	6,623	0	1	1	0	2	26	1
316	39	5,85212	0	1	1	0	2	26	1
316	39	1	0	2	1	0	2	26	1
316	0	0	0	2	1	0	2	26	1
317	18	8,911	0	1	1	0	2	18	0
317	23	1	0	2	1	0	2	18	0
317	0	0	0	2	1	0	2	18	0
318	38	2,751	1	1	1	0	2	30	0
318	43	2,751	1	1	1	0	2	30	0
318	50	2,751	1	1	1	0	2	30	0
318	74	0	0	2	1	0	2	30	0
318	0	0	0	2	1	0	2	30	0
319	21	5,1446	0	1	0	0	1	21	0
319	41	2,751	1	1	0	0	1	21	0
319	45	2,751	1	1	0	0	1	21	0
319	47	0	0	2	0	0	1	21	0
319	0	0	0	2	0	0	1	21	0
311	22	9,439	0	1	1	0	2	22	0
311	33	1	0	2	1	0	2	22	0
311	0	0	0	2	1	0	2	22	0
3111	21	6,9398	0	1	1	0	2	21	0
3111	29	2,751	1	1	1	0	2	21	0
3111	33	2,751	1	1	1	0	2	21	0
3111	42	2,751	1	1	1	0	2	21	0
3111	46	1	0	2	1	0	2	21	0
3111	0	0	0	2	1	0	2	21	0
3112	21	7,7142	0	1	0	0	1	21	0
3112	25	6,20764	0	1	0	0	1	21	0
3112	29	3,667273257	0	1	0	0	1	21	0
3112	32	0	0	2	0	0	1	21	0
3112	0	0	0	2	0	0	1	21	0
3113	19	4,0182	0	1	1	0	2	19	1
3113	38	0	0	2	1	0	2	19	1
3113	0	0	0	2	1	0	2	19	1
3114	24	4,7926	0	1	1	0	2	24	0
3114	33	2,751	1	1	1	0	2	24	0
3114	34	1	0	2	1	0	2	24	0
3114	0	0	0	2	1	0	2	24	0
3115	24	7,9958	0	1	0	0	1	24	0
3115	34	5,92956	0	1	0	0	1	24	0
3115	37	2,751	1	1	0	0	1	24	0
3115	44	2,751	1	1	0	0	1	24	0
3115	74	0	0	2	0	0	1	24	0
3115	0	0	0	2	0	0	1	24	0
3116	17	10,1078	0	1	1	1	2	17	0
3116	61	0	0	2	1	1	2	17	0
3116	0	0	0	2	1	1	2	17	0
3117	23	2,751	1	1	0	0	1	23	0
3117	25	2,751	1	1	0	0	1	23	0
3117	31	2,751	1	1	0	0	1	23	0
3117	44	2,751	1	1	0	0	1	23	0
3117	67	2,751	1	1	0	0	1	23	0
3117	67	0	0	2	0	0	1	23	0
3117	0	0	0	2	0	0	1	23	0
3118	32	6,7638	0	1	1	0	2	32	1
3118	42	1	0	2	1	0	2	32	1
3118	0	0	0	2	1	0	2	32	1
3119	21	3,2438	0	1	1	1	2	21	0
3119	32	7,27772	0	1	1	1	2	21	0
3119	39	6,55612	0	1	1	1	2	21	0
3119	52	1	0	2	1	1	2	21	0
3119	0	0	0	2	1	1	2	21	0
[truncated: 536 more rows]
